# Supplementary material for: 5-[(E)-Benzyl­idene]-2-hy­droxy-8,9-di­phenyl-3,10-diaza­hexa­cyclo­[10.7.1.13,7.02,11.07,11.016,20]henicosa-1(19),12(20),13,15,17-pentaen-6-one
Source: Acta Crystallogr Sect E Struct Rep Online. 2011 Oct 8;67(Pt 11):o2877–8. doi: 10.1107/S1600536811040645 (PMC3247611; doi:10.1107/S1600536811040645)
Supplement: Supplementary file 1 [file e-67-o2877-sup1.cif]

##############################################################################
#                                                                            #
# This CIF contains the data in a paper accepted for publication in          #
# Acta Crystallographica Section E. It conforms to the requirements of       #
# Notes for Authors for Acta Crystallographica Section E, and has been       #
# peer reviewed under the auspices of the IUCr Commission on Journals.       #
#                                                                            #
# Full details of the Crystallographic Information File format               #
# are given in the paper "The Crystallographic Information File (CIF):       #
# a New Standard Archive File for Crystallography" by S. R. Hall, F. H.      #
# Allen and I. D. Brown [Acta Cryst. (1991), A47, 655-685].                  #
#                                                                            #
# The current version of the core CIF dictionary is obtainable from          #
# ftp://ftp.iucr.org/pub/cif_core.dic.                                       #
#                                                                            #
# Software is freely available for graphical display of the structure(s)     #
# in this CIF. For information consult the CIF software page                 #
# http://www.iucr.org/resources/cif/software.                                #
#                                                                            #
# This file may be used for bona fide research purposes within the           #
# scientific community so long as proper attribution is given to the journal # 
# article from which it was obtained.                                        #
#                                                                            #
##############################################################################
data_I
_audit_creation_method     SHELXL-97
_chemical_name_systematic
;
5-[(<i>E</i>)-Benzylidene]-2-hydroxy-8,9-diphenyl-3,10-
diazahexacyclo[10.7.1.1^3,7^.0^2,11^.0^7,11^.0^16,20^]henicosa-
1(19),12(20),13,15,17-pentaen-6-one
;
_chemical_name_common     ?
_chemical_formula_moiety     'C38 H30 N2 O2'
_chemical_formula_sum     'C38 H30 N2 O2'
_chemical_formula_iupac     'C38 H30 N2 O2'
_chemical_formula_weight     546.64
_chemical_melting_point     ?
_symmetry_cell_setting     triclinic
_symmetry_space_group_name_H-M     'P -1'
_symmetry_space_group_name_Hall     '-P 1'
loop_
    _symmetry_equiv_pos_as_xyz
    'x, y, z'
    '-x, -y, -z'
_cell_length_a     9.08110(10)
_cell_length_b     11.73000(10)
_cell_length_c     14.0859(2)
_cell_angle_alpha     75.8280(10)
_cell_angle_beta     75.4700(10)
_cell_angle_gamma     77.6350(10)
_cell_volume     1389.49(3)
_cell_formula_units_Z     2
_cell_measurement_reflns_used     9941
_cell_measurement_theta_min     2.35
_cell_measurement_theta_max     29.94
_cell_measurement_temperature     100.0(10)
_exptl_crystal_description     block
_exptl_crystal_colour     colourless
_exptl_crystal_size_max     0.38
_exptl_crystal_size_mid     0.34
_exptl_crystal_size_min     0.28
_exptl_crystal_density_diffrn     1.307
_exptl_crystal_density_meas     ?
_exptl_crystal_density_method     'not measured'
_exptl_crystal_F_000     576
_exptl_absorpt_coefficient_mu     0.081
_exptl_absorpt_correction_type     multi-scan
_exptl_absorpt_process_details     '(<i>SADABS</i>; Bruker, 2009)'
_exptl_absorpt_correction_T_min     0.9703
_exptl_absorpt_correction_T_max     0.9781
_exptl_special_details
;
The crystal was placed in the cold stream of an Oxford Cryosystems Cobra
open-flow nitrogen cryostat (Cosier & Glazer, 1986) operating at 100.0 (1) K.
;
_diffrn_ambient_temperature     100.0(10)
_diffrn_radiation_type     MoK\a
_diffrn_radiation_wavelength     0.71073
_diffrn_radiation_source     'fine-focus sealed tube'
_diffrn_radiation_monochromator     graphite
_diffrn_measurement_device_type     'Bruker SMART APEXII CCD'
_diffrn_measurement_method     '\f and \w'
_diffrn_detector_area_resol_mean     ?
_diffrn_reflns_number     29369
_diffrn_reflns_av_R_equivalents     0.0223
_diffrn_reflns_av_sigmaI/netI     0.0249
_diffrn_reflns_theta_min     1.81
_diffrn_reflns_theta_max     29.94
_diffrn_reflns_theta_full     29.94
_diffrn_measured_fraction_theta_max     0.988
_diffrn_measured_fraction_theta_full     0.988
_diffrn_reflns_limit_h_min     -12
_diffrn_reflns_limit_h_max     12
_diffrn_reflns_limit_k_min     -16
_diffrn_reflns_limit_k_max     16
_diffrn_reflns_limit_l_min     -19
_diffrn_reflns_limit_l_max     13
_diffrn_standards_number     0
_diffrn_standards_interval_count     .
_diffrn_standards_interval_time     .
_diffrn_standards_decay_%     ?
_refine_special_details
;
Refinement of <i>F</i>^2^ against ALL reflections. The weighted <i>R</i>-factor
<i>wR</i> and goodness of fit <i>S</i> are based on <i>F</i>^2^, conventional
<i>R</i>-factors <i>R</i> are based on <i>F</i>, with <i>F</i> set to zero for
negative <i>F</i>^2^. The threshold expression of <i>F</i>^2^ >
\s(<i>F</i>^2^) is used only for calculating <i>R</i>-factors(gt) <i>etc</i>.
and is not relevant to the choice of reflections for refinement.
<i>R</i>-factors based on <i>F</i>^2^ are statistically about twice as large
as those based on <i>F</i>, and <i>R</i>- factors based on ALL data will be
even larger.
;
_reflns_number_total     7966
_reflns_number_gt     6687
_reflns_threshold_expression     I>2\s(I)
_refine_ls_structure_factor_coef     Fsqd
_refine_ls_matrix_type     full
_refine_ls_R_factor_all     0.0545
_refine_ls_R_factor_gt     0.0450
_refine_ls_wR_factor_gt     0.1127
_refine_ls_wR_factor_ref     0.1201
_refine_ls_goodness_of_fit_ref     1.035
_refine_ls_restrained_S_all     1.035
_refine_ls_number_reflns     7966
_refine_ls_number_parameters     387
_refine_ls_number_restraints     0
_refine_ls_hydrogen_treatment     mixed
_refine_ls_weighting_scheme     calc
_refine_ls_weighting_details
         'calc w=1/[\s^2^(Fo^2^)+(0.0586P)^2^+0.5264P] where P=(Fo^2^+2Fc^2^)/3'
_atom_sites_solution_hydrogens     geom
_atom_sites_solution_primary     direct
_atom_sites_solution_secondary     difmap
_refine_ls_shift/su_max     0.000
_refine_ls_shift/su_mean     0.000
_refine_diff_density_max     0.439
_refine_diff_density_min     -0.221
_refine_ls_extinction_method     none
_refine_ls_extinction_coef     ?
loop_
    _atom_type_symbol
    _atom_type_description
    _atom_type_scat_dispersion_real
    _atom_type_scat_dispersion_imag
    _atom_type_scat_source
    'C' 'C' 0.0033 0.0016
                         'International Tables Vol C Tables 4.2.6.8 and 6.1.1.4'
    'H' 'H' 0.0000 0.0000
                         'International Tables Vol C Tables 4.2.6.8 and 6.1.1.4'
    'N' 'N' 0.0061 0.0033
                         'International Tables Vol C Tables 4.2.6.8 and 6.1.1.4'
    'O' 'O' 0.0106 0.0060
                         'International Tables Vol C Tables 4.2.6.8 and 6.1.1.4'
_computing_data_collection     'APEX2 (Bruker, 2009)'
_computing_cell_refinement     'SAINT (Bruker, 2009)'
_computing_data_reduction     'SAINT (Bruker, 2009)0'
_computing_structure_solution     'SHELXTL (Sheldrick, 2008)'
_computing_structure_refinement     'SHELXTL (Sheldrick, 2008)'
_computing_molecular_graphics     'SHELXTL (Sheldrick, 2008)'
_computing_publication_material
;
SHELXTL (Sheldrick, 2008) and PLATON (Spek, 2009)
;
loop_
    _atom_site_type_symbol
    _atom_site_label
    _atom_site_fract_x
    _atom_site_fract_y
    _atom_site_fract_z
    _atom_site_U_iso_or_equiv
    _atom_site_adp_type
    _atom_site_calc_flag
    _atom_site_refinement_flags
    _atom_site_occupancy
    _atom_site_symmetry_multiplicity
    _atom_site_disorder_assembly
    _atom_site_disorder_group
    O O1 0.32025(10) 0.62737(7) 0.08287(6) 0.02053(17) Uani d . 1 1 . .
    O O2 0.09201(10) 0.37202(7) 0.46035(6) 0.01980(17) Uani d . 1 1 . .
    N N1 0.32443(12) 0.49196(8) 0.39689(7) 0.01640(18) Uani d . 1 1 . .
    N N2 0.02522(11) 0.43249(8) 0.30384(7) 0.01590(18) Uani d . 1 1 . .
    C C1 0.35063(15) 0.26503(13) -0.05556(10) 0.0295(3) Uani d . 1 1 . .
    H H1A 0.4532 0.2745 -0.0588 0.035 Uiso calc R 1 1 . .
    C C2 0.32456(17) 0.18284(14) -0.10330(11) 0.0353(3) Uani d . 1 1 . .
    H H2A 0.4097 0.1357 -0.1380 0.042 Uiso calc R 1 1 . .
    C C3 0.17561(17) 0.16893(12) -0.10080(10) 0.0288(3) Uani d . 1 1 . .
    H H3A 0.1587 0.1134 -0.1345 0.035 Uiso calc R 1 1 . .
    C C4 0.05189(15) 0.23645(11) -0.04897(9) 0.0239(2) Uani d . 1 1 . .
    H H4A -0.0504 0.2269 -0.0465 0.029 Uiso calc R 1 1 . .
    C C5 0.07717(14) 0.31847(10) -0.00041(9) 0.0203(2) Uani d . 1 1 . .
    H H5A -0.0084 0.3647 0.0348 0.024 Uiso calc R 1 1 . .
    C C6 0.22671(13) 0.33376(10) -0.00282(8) 0.0187(2) Uani d . 1 1 . .
    C C7 0.25859(13) 0.42463(10) 0.04118(8) 0.0174(2) Uani d . 1 1 . .
    H H7A 0.3464 0.4605 0.0057 0.021 Uiso calc R 1 1 . .
    C C8 0.18105(12) 0.46436(9) 0.12463(8) 0.0155(2) Uani d . 1 1 . .
    C C9 0.24085(12) 0.56247(9) 0.14710(8) 0.01496(19) Uani d . 1 1 . .
    C C10 0.20008(12) 0.57123(9) 0.25602(8) 0.01411(19) Uani d . 1 1 . .
    C C11 0.02732(12) 0.55944(9) 0.29624(8) 0.0160(2) Uani d . 1 1 . .
    H H11A -0.0112 0.5819 0.3625 0.019 Uiso calc R 1 1 . .
    H H11B -0.0364 0.6103 0.2493 0.019 Uiso calc R 1 1 . .
    C C12 0.04794(13) 0.41191(10) 0.20116(8) 0.0169(2) Uani d . 1 1 . .
    H H12A -0.0485 0.4460 0.1767 0.020 Uiso calc R 1 1 . .
    H H12B 0.0657 0.3249 0.2044 0.020 Uiso calc R 1 1 . .
    C C13 0.25497(12) 0.67230(9) 0.28182(8) 0.01462(19) Uani d . 1 1 . .
    H H13A 0.3614 0.6780 0.2410 0.018 Uiso calc R 1 1 . .
    C C14 0.15851(13) 0.79502(9) 0.26271(8) 0.0161(2) Uani d . 1 1 . .
    C C15 0.20500(14) 0.87610(10) 0.17463(9) 0.0213(2) Uani d . 1 1 . .
    H H15A 0.2932 0.8521 0.1267 0.026 Uiso calc R 1 1 . .
    C C16 0.12390(16) 0.99138(11) 0.15618(10) 0.0270(3) Uani d . 1 1 . .
    H H16A 0.1577 1.0456 0.0962 0.032 Uiso calc R 1 1 . .
    C C17 -0.00561(15) 1.02738(11) 0.22473(11) 0.0274(3) Uani d . 1 1 . .
    H H17A -0.0604 1.1063 0.2123 0.033 Uiso calc R 1 1 . .
    C C18 -0.05505(14) 0.94748(11) 0.31188(11) 0.0254(3) Uani d . 1 1 . .
    H H18A -0.1450 0.9715 0.3586 0.031 Uiso calc R 1 1 . .
    C C19 0.02673(13) 0.83210(10) 0.33122(9) 0.0205(2) Uani d . 1 1 . .
    H H19A -0.0074 0.7783 0.3914 0.025 Uiso calc R 1 1 . .
    C C20 0.26890(13) 0.62139(9) 0.39205(8) 0.0152(2) Uani d . 1 1 . .
    H H20A 0.1631 0.6314 0.4352 0.018 Uiso calc R 1 1 . .
    C C21 0.36922(13) 0.68215(10) 0.42803(8) 0.0176(2) Uani d . 1 1 . .
    C C22 0.51712(14) 0.69861(11) 0.37386(9) 0.0235(2) Uani d . 1 1 . .
    H H22A 0.5599 0.6654 0.3158 0.028 Uiso calc R 1 1 . .
    C C23 0.60243(16) 0.76334(12) 0.40433(10) 0.0295(3) Uani d . 1 1 . .
    H H23A 0.7029 0.7745 0.3670 0.035 Uiso calc R 1 1 . .
    C C24 0.54059(18) 0.81159(12) 0.48937(11) 0.0322(3) Uani d . 1 1 . .
    H H24A 0.5974 0.8578 0.5090 0.039 Uiso calc R 1 1 . .
    C C25 0.39640(18) 0.79237(12) 0.54545(10) 0.0305(3) Uani d . 1 1 . .
    H H25A 0.3557 0.8233 0.6047 0.037 Uiso calc R 1 1 . .
    C C26 0.31045(15) 0.72756(11) 0.51517(9) 0.0232(2) Uani d . 1 1 . .
    H H26A 0.2115 0.7143 0.5541 0.028 Uiso calc R 1 1 . .
    C C27 0.28286(12) 0.45467(9) 0.31644(8) 0.01400(19) Uani d . 1 1 . .
    C C28 0.15025(12) 0.37294(9) 0.35756(8) 0.0156(2) Uani d . 1 1 . .
    C C29 0.22707(13) 0.25205(10) 0.33599(8) 0.0173(2) Uani d . 1 1 . .
    C C30 0.17969(15) 0.14266(10) 0.36601(9) 0.0221(2) Uani d . 1 1 . .
    H H30A 0.0804 0.1339 0.4065 0.027 Uiso calc R 1 1 . .
    C C31 0.28329(16) 0.04309(11) 0.33475(10) 0.0257(3) Uani d . 1 1 . .
    H H31A 0.2527 -0.0333 0.3565 0.031 Uiso calc R 1 1 . .
    C C32 0.42586(15) 0.05332(11) 0.27435(10) 0.0254(3) Uani d . 1 1 . .
    H H32A 0.4910 -0.0152 0.2540 0.031 Uiso calc R 1 1 . .
    C C33 0.47710(14) 0.16566(10) 0.24194(9) 0.0208(2) Uani d . 1 1 . .
    C C34 0.62171(14) 0.19104(12) 0.18143(10) 0.0253(3) Uani d . 1 1 . .
    H H34A 0.6933 0.1303 0.1529 0.030 Uiso calc R 1 1 . .
    C C35 0.65831(14) 0.30327(12) 0.16402(9) 0.0249(2) Uani d . 1 1 . .
    H H35A 0.7553 0.3183 0.1229 0.030 Uiso calc R 1 1 . .
    C C36 0.55669(13) 0.39747(11) 0.20515(9) 0.0205(2) Uani d . 1 1 . .
    H H36A 0.5866 0.4732 0.1943 0.025 Uiso calc R 1 1 . .
    C C37 0.41441(12) 0.37650(10) 0.26087(8) 0.0158(2) Uani d . 1 1 . .
    C C38 0.37522(13) 0.26199(10) 0.27718(8) 0.0167(2) Uani d . 1 1 . .
    H H1O2 0.167(2) 0.4027(18) 0.4756(16) 0.055(6) Uiso d . 1 1 . .
    H H1N1 0.426(2) 0.4719(15) 0.3950(12) 0.030(4) Uiso d . 1 1 . .
loop_
    _atom_site_aniso_label
    _atom_site_aniso_U_11
    _atom_site_aniso_U_22
    _atom_site_aniso_U_33
    _atom_site_aniso_U_12
    _atom_site_aniso_U_13
    _atom_site_aniso_U_23
    O1 0.0248(4) 0.0209(4) 0.0165(4) -0.0088(3) -0.0018(3) -0.0029(3)
    O2 0.0228(4) 0.0228(4) 0.0138(4) -0.0077(3) 0.0000(3) -0.0043(3)
    N1 0.0206(5) 0.0133(4) 0.0171(4) -0.0025(3) -0.0067(4) -0.0040(3)
    N2 0.0166(4) 0.0161(4) 0.0155(4) -0.0037(3) -0.0019(3) -0.0048(3)
    C1 0.0239(6) 0.0365(7) 0.0318(7) -0.0111(5) 0.0045(5) -0.0193(6)
    C2 0.0338(7) 0.0395(8) 0.0362(7) -0.0106(6) 0.0068(6) -0.0250(6)
    C3 0.0404(7) 0.0280(6) 0.0232(6) -0.0129(6) -0.0062(5) -0.0092(5)
    C4 0.0293(6) 0.0231(6) 0.0232(5) -0.0078(5) -0.0129(5) -0.0014(4)
    C5 0.0224(5) 0.0198(5) 0.0199(5) -0.0027(4) -0.0079(4) -0.0035(4)
    C6 0.0220(5) 0.0204(5) 0.0147(5) -0.0060(4) -0.0024(4) -0.0047(4)
    C7 0.0187(5) 0.0183(5) 0.0162(5) -0.0051(4) -0.0037(4) -0.0034(4)
    C8 0.0160(5) 0.0160(5) 0.0151(4) -0.0032(4) -0.0043(4) -0.0025(4)
    C9 0.0146(5) 0.0149(5) 0.0155(4) -0.0016(4) -0.0037(4) -0.0035(4)
    C10 0.0156(5) 0.0129(4) 0.0141(4) -0.0027(4) -0.0024(4) -0.0035(4)
    C11 0.0152(5) 0.0152(5) 0.0178(5) -0.0022(4) -0.0024(4) -0.0050(4)
    C12 0.0164(5) 0.0188(5) 0.0173(5) -0.0051(4) -0.0033(4) -0.0053(4)
    C13 0.0158(5) 0.0134(5) 0.0148(4) -0.0030(4) -0.0031(4) -0.0028(4)
    C14 0.0184(5) 0.0133(5) 0.0191(5) -0.0037(4) -0.0066(4) -0.0040(4)
    C15 0.0265(6) 0.0183(5) 0.0202(5) -0.0049(4) -0.0076(4) -0.0020(4)
    C16 0.0353(7) 0.0185(6) 0.0286(6) -0.0060(5) -0.0148(5) 0.0024(5)
    C17 0.0276(6) 0.0155(5) 0.0430(7) -0.0002(4) -0.0184(6) -0.0048(5)
    C18 0.0192(5) 0.0192(6) 0.0402(7) -0.0006(4) -0.0076(5) -0.0109(5)
    C19 0.0197(5) 0.0164(5) 0.0264(6) -0.0044(4) -0.0042(4) -0.0053(4)
    C20 0.0184(5) 0.0130(5) 0.0152(4) -0.0031(4) -0.0039(4) -0.0037(4)
    C21 0.0217(5) 0.0148(5) 0.0182(5) -0.0030(4) -0.0080(4) -0.0026(4)
    C22 0.0244(6) 0.0255(6) 0.0230(5) -0.0081(5) -0.0075(5) -0.0029(4)
    C23 0.0311(7) 0.0291(6) 0.0327(7) -0.0148(5) -0.0165(5) 0.0045(5)
    C24 0.0472(8) 0.0214(6) 0.0378(7) -0.0119(6) -0.0280(6) 0.0008(5)
    C25 0.0457(8) 0.0241(6) 0.0296(6) -0.0003(6) -0.0210(6) -0.0110(5)
    C26 0.0286(6) 0.0222(6) 0.0216(5) -0.0015(5) -0.0096(5) -0.0074(4)
    C27 0.0155(5) 0.0130(4) 0.0138(4) -0.0028(4) -0.0025(4) -0.0034(3)
    C28 0.0174(5) 0.0149(5) 0.0143(4) -0.0040(4) -0.0016(4) -0.0035(4)
    C29 0.0205(5) 0.0152(5) 0.0179(5) -0.0029(4) -0.0058(4) -0.0045(4)
    C30 0.0263(6) 0.0176(5) 0.0250(6) -0.0067(4) -0.0086(5) -0.0031(4)
    C31 0.0343(7) 0.0153(5) 0.0326(6) -0.0048(5) -0.0149(5) -0.0058(5)
    C32 0.0316(6) 0.0174(5) 0.0318(6) 0.0031(5) -0.0143(5) -0.0115(5)
    C33 0.0234(6) 0.0199(5) 0.0217(5) 0.0013(4) -0.0091(4) -0.0088(4)
    C34 0.0217(6) 0.0282(6) 0.0259(6) 0.0051(5) -0.0050(5) -0.0131(5)
    C35 0.0170(5) 0.0299(6) 0.0245(6) 0.0003(5) -0.0003(4) -0.0072(5)
    C36 0.0183(5) 0.0212(5) 0.0206(5) -0.0025(4) -0.0032(4) -0.0032(4)
    C37 0.0161(5) 0.0165(5) 0.0147(5) -0.0008(4) -0.0038(4) -0.0040(4)
    C38 0.0195(5) 0.0150(5) 0.0169(5) -0.0003(4) -0.0067(4) -0.0049(4)
_geom_special_details
;
All e.s.d.'s (except the e.s.d. in the dihedral angle between two l.s. planes)
are estimated using the full covariance matrix. The cell e.s.d.'s are taken
into account individually in the estimation of e.s.d.'s in distances, angles
and torsion angles; correlations between e.s.d.'s in cell parameters are only
used when they are defined by crystal symmetry. An approximate (isotropic)
treatment of cell e.s.d.'s is used for estimating e.s.d.'s involving l.s.
planes.
;
loop_
    _geom_bond_atom_site_label_1
    _geom_bond_atom_site_label_2
    _geom_bond_site_symmetry_2
    _geom_bond_distance
    _geom_bond_publ_flag
    O1 C9 . 1.2200(13) ?
    O2 C28 . 1.4095(13) ?
    O2 H1O2 . 0.92(2) ?
    N1 C27 . 1.4650(13) ?
    N1 C20 . 1.4841(14) ?
    N1 H1N1 . 0.895(17) ?
    N2 C11 . 1.4705(14) ?
    N2 C28 . 1.4772(14) ?
    N2 C12 . 1.4809(14) ?
    C1 C2 . 1.3902(18) ?
    C1 C6 . 1.3976(17) ?
    C1 H1A . 0.9500 ?
    C2 C3 . 1.388(2) ?
    C2 H2A . 0.9500 ?
    C3 C4 . 1.3830(19) ?
    C3 H3A . 0.9500 ?
    C4 C5 . 1.3936(16) ?
    C4 H4A . 0.9500 ?
    C5 C6 . 1.3984(16) ?
    C5 H5A . 0.9500 ?
    C6 C7 . 1.4662(15) ?
    C7 C8 . 1.3443(15) ?
    C7 H7A . 0.9500 ?
    C8 C9 . 1.5006(15) ?
    C8 C12 . 1.5302(15) ?
    C9 C10 . 1.5091(14) ?
    C10 C13 . 1.5300(14) ?
    C10 C11 . 1.5524(15) ?
    C10 C27 . 1.5715(15) ?
    C11 H11A . 0.9900 ?
    C11 H11B . 0.9900 ?
    C12 H12A . 0.9900 ?
    C12 H12B . 0.9900 ?
    C13 C14 . 1.5167(15) ?
    C13 C20 . 1.5478(15) ?
    C13 H13A . 1.0000 ?
    C14 C15 . 1.3977(16) ?
    C14 C19 . 1.3984(16) ?
    C15 C16 . 1.3914(17) ?
    C15 H15A . 0.9500 ?
    C16 C17 . 1.382(2) ?
    C16 H16A . 0.9500 ?
    C17 C18 . 1.3883(19) ?
    C17 H17A . 0.9500 ?
    C18 C19 . 1.3957(16) ?
    C18 H18A . 0.9500 ?
    C19 H19A . 0.9500 ?
    C20 C21 . 1.5105(15) ?
    C20 H20A . 1.0000 ?
    C21 C26 . 1.3945(16) ?
    C21 C22 . 1.3957(17) ?
    C22 C23 . 1.3926(17) ?
    C22 H22A . 0.9500 ?
    C23 C24 . 1.389(2) ?
    C23 H23A . 0.9500 ?
    C24 C25 . 1.382(2) ?
    C24 H24A . 0.9500 ?
    C25 C26 . 1.3960(17) ?
    C25 H25A . 0.9500 ?
    C26 H26A . 0.9500 ?
    C27 C37 . 1.5145(15) ?
    C27 C28 . 1.6054(15) ?
    C28 C29 . 1.5069(15) ?
    C29 C30 . 1.3747(16) ?
    C29 C38 . 1.4037(16) ?
    C30 C31 . 1.4200(17) ?
    C30 H30A . 0.9500 ?
    C31 C32 . 1.3705(19) ?
    C31 H31A . 0.9500 ?
    C32 C33 . 1.4222(17) ?
    C32 H32A . 0.9500 ?
    C33 C38 . 1.4056(15) ?
    C33 C34 . 1.4217(18) ?
    C34 C35 . 1.3756(19) ?
    C34 H34A . 0.9500 ?
    C35 C36 . 1.4201(17) ?
    C35 H35A . 0.9500 ?
    C36 C37 . 1.3707(15) ?
    C36 H36A . 0.9500 ?
    C37 C38 . 1.4128(15) ?
loop_
    _geom_angle_atom_site_label_1
    _geom_angle_atom_site_label_2
    _geom_angle_atom_site_label_3
    _geom_angle_site_symmetry_1
    _geom_angle_site_symmetry_3
    _geom_angle
    _geom_angle_publ_flag
    C28 O2 H1O2 . . 101.1(13) ?
    C27 N1 C20 . . 109.79(8) ?
    C27 N1 H1N1 . . 111.1(11) ?
    C20 N1 H1N1 . . 112.7(10) ?
    C11 N2 C28 . . 102.58(8) ?
    C11 N2 C12 . . 107.90(8) ?
    C28 N2 C12 . . 115.78(9) ?
    C2 C1 C6 . . 120.34(12) ?
    C2 C1 H1A . . 119.8 ?
    C6 C1 H1A . . 119.8 ?
    C3 C2 C1 . . 120.74(13) ?
    C3 C2 H2A . . 119.6 ?
    C1 C2 H2A . . 119.6 ?
    C4 C3 C2 . . 119.54(12) ?
    C4 C3 H3A . . 120.2 ?
    C2 C3 H3A . . 120.2 ?
    C3 C4 C5 . . 120.03(12) ?
    C3 C4 H4A . . 120.0 ?
    C5 C4 H4A . . 120.0 ?
    C4 C5 C6 . . 120.97(11) ?
    C4 C5 H5A . . 119.5 ?
    C6 C5 H5A . . 119.5 ?
    C1 C6 C5 . . 118.38(11) ?
    C1 C6 C7 . . 118.64(10) ?
    C5 C6 C7 . . 122.82(10) ?
    C8 C7 C6 . . 129.09(10) ?
    C8 C7 H7A . . 115.5 ?
    C6 C7 H7A . . 115.5 ?
    C7 C8 C9 . . 115.80(10) ?
    C7 C8 C12 . . 125.78(10) ?
    C9 C8 C12 . . 118.22(9) ?
    O1 C9 C8 . . 122.57(10) ?
    O1 C9 C10 . . 122.77(9) ?
    C8 C9 C10 . . 114.62(9) ?
    C9 C10 C13 . . 116.33(9) ?
    C9 C10 C11 . . 107.84(8) ?
    C13 C10 C11 . . 116.86(9) ?
    C9 C10 C27 . . 107.93(8) ?
    C13 C10 C27 . . 104.25(8) ?
    C11 C10 C27 . . 102.26(8) ?
    N2 C11 C10 . . 103.74(8) ?
    N2 C11 H11A . . 111.0 ?
    C10 C11 H11A . . 111.0 ?
    N2 C11 H11B . . 111.0 ?
    C10 C11 H11B . . 111.0 ?
    H11A C11 H11B . . 109.0 ?
    N2 C12 C8 . . 115.52(9) ?
    N2 C12 H12A . . 108.4 ?
    C8 C12 H12A . . 108.4 ?
    N2 C12 H12B . . 108.4 ?
    C8 C12 H12B . . 108.4 ?
    H12A C12 H12B . . 107.5 ?
    C14 C13 C10 . . 116.62(9) ?
    C14 C13 C20 . . 115.23(9) ?
    C10 C13 C20 . . 101.96(8) ?
    C14 C13 H13A . . 107.5 ?
    C10 C13 H13A . . 107.5 ?
    C20 C13 H13A . . 107.5 ?
    C15 C14 C19 . . 118.28(10) ?
    C15 C14 C13 . . 119.04(10) ?
    C19 C14 C13 . . 122.65(10) ?
    C16 C15 C14 . . 120.96(12) ?
    C16 C15 H15A . . 119.5 ?
    C14 C15 H15A . . 119.5 ?
    C17 C16 C15 . . 120.29(12) ?
    C17 C16 H16A . . 119.9 ?
    C15 C16 H16A . . 119.9 ?
    C16 C17 C18 . . 119.58(11) ?
    C16 C17 H17A . . 120.2 ?
    C18 C17 H17A . . 120.2 ?
    C17 C18 C19 . . 120.36(12) ?
    C17 C18 H18A . . 119.8 ?
    C19 C18 H18A . . 119.8 ?
    C18 C19 C14 . . 120.53(11) ?
    C18 C19 H19A . . 119.7 ?
    C14 C19 H19A . . 119.7 ?
    N1 C20 C21 . . 113.79(9) ?
    N1 C20 C13 . . 104.68(8) ?
    C21 C20 C13 . . 113.90(9) ?
    N1 C20 H20A . . 108.1 ?
    C21 C20 H20A . . 108.1 ?
    C13 C20 H20A . . 108.1 ?
    C26 C21 C22 . . 119.05(11) ?
    C26 C21 C20 . . 119.30(10) ?
    C22 C21 C20 . . 121.59(10) ?
    C23 C22 C21 . . 120.44(12) ?
    C23 C22 H22A . . 119.8 ?
    C21 C22 H22A . . 119.8 ?
    C24 C23 C22 . . 119.96(13) ?
    C24 C23 H23A . . 120.0 ?
    C22 C23 H23A . . 120.0 ?
    C25 C24 C23 . . 120.04(12) ?
    C25 C24 H24A . . 120.0 ?
    C23 C24 H24A . . 120.0 ?
    C24 C25 C26 . . 120.16(12) ?
    C24 C25 H25A . . 119.9 ?
    C26 C25 H25A . . 119.9 ?
    C21 C26 C25 . . 120.27(12) ?
    C21 C26 H26A . . 119.9 ?
    C25 C26 H26A . . 119.9 ?
    N1 C27 C37 . . 113.15(9) ?
    N1 C27 C10 . . 105.52(8) ?
    C37 C27 C10 . . 119.35(8) ?
    N1 C27 C28 . . 112.48(8) ?
    C37 C27 C28 . . 103.27(8) ?
    C10 C27 C28 . . 102.71(8) ?
    O2 C28 N2 . . 107.94(9) ?
    O2 C28 C29 . . 113.38(9) ?
    N2 C28 C29 . . 114.94(9) ?
    O2 C28 C27 . . 109.13(8) ?
    N2 C28 C27 . . 105.97(8) ?
    C29 C28 C27 . . 105.07(8) ?
    C30 C29 C38 . . 119.65(11) ?
    C30 C29 C28 . . 131.97(11) ?
    C38 C29 C28 . . 108.33(9) ?
    C29 C30 C31 . . 118.17(11) ?
    C29 C30 H30A . . 120.9 ?
    C31 C30 H30A . . 120.9 ?
    C32 C31 C30 . . 122.28(11) ?
    C32 C31 H31A . . 118.9 ?
    C30 C31 H31A . . 118.9 ?
    C31 C32 C33 . . 120.55(11) ?
    C31 C32 H32A . . 119.7 ?
    C33 C32 H32A . . 119.7 ?
    C38 C33 C34 . . 116.17(11) ?
    C38 C33 C32 . . 116.15(11) ?
    C34 C33 C32 . . 127.63(11) ?
    C35 C34 C33 . . 120.22(11) ?
    C35 C34 H34A . . 119.9 ?
    C33 C34 H34A . . 119.9 ?
    C34 C35 C36 . . 122.51(11) ?
    C34 C35 H35A . . 118.7 ?
    C36 C35 H35A . . 118.7 ?
    C37 C36 C35 . . 118.40(11) ?
    C37 C36 H36A . . 120.8 ?
    C35 C36 H36A . . 120.8 ?
    C36 C37 C38 . . 119.20(10) ?
    C36 C37 C27 . . 131.72(10) ?
    C38 C37 C27 . . 109.02(9) ?
    C29 C38 C33 . . 123.08(10) ?
    C29 C38 C37 . . 113.51(10) ?
    C33 C38 C37 . . 123.35(11) ?
loop_
    _geom_torsion_atom_site_label_1
    _geom_torsion_atom_site_label_2
    _geom_torsion_atom_site_label_3
    _geom_torsion_atom_site_label_4
    _geom_torsion_site_symmetry_1
    _geom_torsion_site_symmetry_2
    _geom_torsion_site_symmetry_3
    _geom_torsion_site_symmetry_4
    _geom_torsion
    _geom_torsion_publ_flag
    C6 C1 C2 C3 . . . . 1.0(2) ?
    C1 C2 C3 C4 . . . . -0.9(2) ?
    C2 C3 C4 C5 . . . . 0.5(2) ?
    C3 C4 C5 C6 . . . . -0.20(18) ?
    C2 C1 C6 C5 . . . . -0.7(2) ?
    C2 C1 C6 C7 . . . . -176.23(13) ?
    C4 C5 C6 C1 . . . . 0.26(18) ?
    C4 C5 C6 C7 . . . . 175.63(11) ?
    C1 C6 C7 C8 . . . . -148.67(13) ?
    C5 C6 C7 C8 . . . . 35.97(18) ?
    C6 C7 C8 C9 . . . . -177.69(11) ?
    C6 C7 C8 C12 . . . . 7.47(19) ?
    C7 C8 C9 O1 . . . . 21.80(15) ?
    C12 C8 C9 O1 . . . . -162.96(10) ?
    C7 C8 C9 C10 . . . . -155.94(10) ?
    C12 C8 C9 C10 . . . . 19.31(13) ?
    O1 C9 C10 C13 . . . . 3.92(15) ?
    C8 C9 C10 C13 . . . . -178.35(9) ?
    O1 C9 C10 C11 . . . . 137.47(11) ?
    C8 C9 C10 C11 . . . . -44.80(11) ?
    O1 C9 C10 C27 . . . . -112.75(11) ?
    C8 C9 C10 C27 . . . . 64.98(11) ?
    C28 N2 C11 C10 . . . . 48.78(10) ?
    C12 N2 C11 C10 . . . . -73.93(10) ?
    C9 C10 C11 N2 . . . . 73.02(10) ?
    C13 C10 C11 N2 . . . . -153.71(9) ?
    C27 C10 C11 N2 . . . . -40.61(10) ?
    C11 N2 C12 C8 . . . . 47.97(12) ?
    C28 N2 C12 C8 . . . . -66.24(12) ?
    C7 C8 C12 N2 . . . . 154.71(11) ?
    C9 C8 C12 N2 . . . . -20.01(14) ?
    C9 C10 C13 C14 . . . . 80.35(12) ?
    C11 C10 C13 C14 . . . . -48.99(13) ?
    C27 C10 C13 C14 . . . . -160.96(9) ?
    C9 C10 C13 C20 . . . . -153.24(9) ?
    C11 C10 C13 C20 . . . . 77.42(10) ?
    C27 C10 C13 C20 . . . . -34.55(10) ?
    C10 C13 C14 C15 . . . . -98.20(12) ?
    C20 C13 C14 C15 . . . . 142.30(10) ?
    C10 C13 C14 C19 . . . . 83.78(13) ?
    C20 C13 C14 C19 . . . . -35.72(14) ?
    C19 C14 C15 C16 . . . . 1.04(17) ?
    C13 C14 C15 C16 . . . . -177.07(10) ?
    C14 C15 C16 C17 . . . . -0.61(18) ?
    C15 C16 C17 C18 . . . . -0.47(19) ?
    C16 C17 C18 C19 . . . . 1.10(19) ?
    C17 C18 C19 C14 . . . . -0.66(18) ?
    C15 C14 C19 C18 . . . . -0.41(17) ?
    C13 C14 C19 C18 . . . . 177.63(10) ?
    C27 N1 C20 C21 . . . . -148.81(9) ?
    C27 N1 C20 C13 . . . . -23.83(11) ?
    C14 C13 C20 N1 . . . . 163.34(9) ?
    C10 C13 C20 N1 . . . . 36.02(10) ?
    C14 C13 C20 C21 . . . . -71.76(12) ?
    C10 C13 C20 C21 . . . . 160.93(9) ?
    N1 C20 C21 C26 . . . . -113.39(11) ?
    C13 C20 C21 C26 . . . . 126.72(11) ?
    N1 C20 C21 C22 . . . . 69.44(13) ?
    C13 C20 C21 C22 . . . . -50.46(14) ?
    C26 C21 C22 C23 . . . . -2.41(17) ?
    C20 C21 C22 C23 . . . . 174.77(11) ?
    C21 C22 C23 C24 . . . . 0.25(19) ?
    C22 C23 C24 C25 . . . . 1.96(19) ?
    C23 C24 C25 C26 . . . . -1.98(19) ?
    C22 C21 C26 C25 . . . . 2.39(17) ?
    C20 C21 C26 C25 . . . . -174.86(11) ?
    C24 C25 C26 C21 . . . . -0.22(19) ?
    C20 N1 C27 C37 . . . . 134.03(9) ?
    C20 N1 C27 C10 . . . . 1.81(11) ?
    C20 N1 C27 C28 . . . . -109.42(10) ?
    C9 C10 C27 N1 . . . . 145.40(9) ?
    C13 C10 C27 N1 . . . . 21.12(10) ?
    C11 C10 C27 N1 . . . . -101.03(9) ?
    C9 C10 C27 C37 . . . . 16.77(12) ?
    C13 C10 C27 C37 . . . . -107.51(10) ?
    C11 C10 C27 C37 . . . . 130.34(9) ?
    C9 C10 C27 C28 . . . . -96.60(9) ?
    C13 C10 C27 C28 . . . . 139.12(8) ?
    C11 C10 C27 C28 . . . . 16.97(9) ?
    C11 N2 C28 O2 . . . . 79.87(9) ?
    C12 N2 C28 O2 . . . . -162.90(8) ?
    C11 N2 C28 C29 . . . . -152.50(9) ?
    C12 N2 C28 C29 . . . . -35.27(13) ?
    C11 N2 C28 C27 . . . . -36.94(10) ?
    C12 N2 C28 C27 . . . . 80.29(10) ?
    N1 C27 C28 O2 . . . . 8.33(12) ?
    C37 C27 C28 O2 . . . . 130.65(9) ?
    C10 C27 C28 O2 . . . . -104.64(9) ?
    N1 C27 C28 N2 . . . . 124.34(9) ?
    C37 C27 C28 N2 . . . . -113.34(9) ?
    C10 C27 C28 N2 . . . . 11.37(10) ?
    N1 C27 C28 C29 . . . . -113.57(9) ?
    C37 C27 C28 C29 . . . . 8.76(10) ?
    C10 C27 C28 C29 . . . . 133.47(8) ?
    O2 C28 C29 C30 . . . . 50.25(16) ?
    N2 C28 C29 C30 . . . . -74.59(15) ?
    C27 C28 C29 C30 . . . . 169.34(12) ?
    O2 C28 C29 C38 . . . . -127.09(10) ?
    N2 C28 C29 C38 . . . . 108.08(10) ?
    C27 C28 C29 C38 . . . . -8.00(11) ?
    C38 C29 C30 C31 . . . . -0.81(17) ?
    C28 C29 C30 C31 . . . . -177.90(11) ?
    C29 C30 C31 C32 . . . . -1.57(18) ?
    C30 C31 C32 C33 . . . . 1.29(19) ?
    C31 C32 C33 C38 . . . . 1.32(17) ?
    C31 C32 C33 C34 . . . . 178.55(12) ?
    C38 C33 C34 C35 . . . . 2.95(17) ?
    C32 C33 C34 C35 . . . . -174.28(12) ?
    C33 C34 C35 C36 . . . . 0.48(19) ?
    C34 C35 C36 C37 . . . . -2.72(18) ?
    C35 C36 C37 C38 . . . . 1.34(16) ?
    C35 C36 C37 C27 . . . . 178.17(11) ?
    N1 C27 C37 C36 . . . . -61.88(15) ?
    C10 C27 C37 C36 . . . . 63.17(15) ?
    C28 C27 C37 C36 . . . . 176.24(11) ?
    N1 C27 C37 C38 . . . . 115.19(10) ?
    C10 C27 C37 C38 . . . . -119.76(10) ?
    C28 C27 C37 C38 . . . . -6.69(11) ?
    C30 C29 C38 C33 . . . . 3.60(17) ?
    C28 C29 C38 C33 . . . . -178.68(10) ?
    C30 C29 C38 C37 . . . . -173.61(10) ?
    C28 C29 C38 C37 . . . . 4.10(13) ?
    C34 C33 C38 C29 . . . . 178.66(10) ?
    C32 C33 C38 C29 . . . . -3.78(16) ?
    C34 C33 C38 C37 . . . . -4.40(16) ?
    C32 C33 C38 C37 . . . . 173.16(10) ?
    C36 C37 C38 C29 . . . . 179.49(10) ?
    C27 C37 C38 C29 . . . . 1.99(13) ?
    C36 C37 C38 C33 . . . . 2.29(16) ?
    C27 C37 C38 C33 . . . . -175.21(10) ?
loop_
    _geom_hbond_atom_site_label_D
    _geom_hbond_atom_site_label_H
    _geom_hbond_atom_site_label_A
    _geom_hbond_site_symmetry_A
    _geom_hbond_distance_DH
    _geom_hbond_distance_HA
    _geom_hbond_distance_DA
    _geom_hbond_angle_DHA
    _geom_hbond_publ_flag
    O2 H1O2 N1 . 0.93(2) 1.91(2) 2.6348(14) 133.7(18) yes
    C1 H1A O1 2_665 0.95 2.48 3.3874(17) 160 yes
    C11 H11A O2 2_566 0.99 2.57 3.5621(13) 175 yes
    C19 H19A O2 2_566 0.95 2.46 3.4044(14) 176 yes
    C20 H20A O2 2_566 1.00 2.42 3.4090(15) 172 yes
data_global
_journal_date_recd_electronic     2011-09-22
_journal_date_accepted     2011-10-03
_journal_name_full     'Acta Crystallographica, Section E'
_journal_year     2011
_journal_volume     67
_journal_issue     11
_journal_page_first     o2877
_journal_page_last     o2878
_journal_paper_category     QO
_journal_coeditor_code     HB6415
_publ_contact_author_name     'Hoong-Kun Fun'
_publ_contact_author_address
;
X-ray Crystallography Unit
School of Physics
Universiti Sains Malaysia
11800 USM, Penang
 Malaysia
;
_publ_contact_author_email     hkfun@usm.my
_publ_contact_author_fax     '604 6579150'
_publ_contact_author_phone     '604 6533652'
_publ_section_title
;\
5-[(<i>E</i>)-Benzylidene]-2-hydroxy-8,9-diphenyl-3,10-\
diazahexacyclo[10.7.1.1^3,7^.0^2,11^.0^7,11^.0^16,20^]henicosa-1(19),12(20),\
13,15,17-pentaen-6-one
;
loop_
    _publ_author_name
    _publ_author_footnote
    _publ_author_address
    'Kumar, Raju Suresh' ?
;
School of Chemical Sciences
Universiti Sains Malaysia
11800 USM, Penang
Malaysia
;
    'Osman, Hasnah'
;
Additional correspondence author, e-mail: ohasnah@usm.my.
;
;
School of Chemical Sciences
Universiti Sains Malaysia
11800 USM, Penang
Malaysia
;
    'Kia, Yalda' .
;
School of Chemical Sciences
Universiti Sains Malaysia
11800 USM, Penang
Malaysia
;
    'Rosli, Mohd Mustaqim' .
;
X-ray Crystallography Unit
School of Physics
Universiti Sains Malaysia
11800 USM, Penang
Malaysia
;
    'Fun, Hoong-Kun' .
;
X-ray Crystallography Unit
School of Physics
Universiti Sains Malaysia
11800 USM, Penang
Malaysia
;
