# Supplementary material for: 5-[(E)-Benzyl­idene]-2-hy­droxy-8,9-di­phenyl-3,10-diaza­hexa­cyclo­[10.7.1.13,7.02,11.07,11.016,20]henicosa-1(19),12(20),13,15,17-pentaen-6-one
Source: Acta Crystallogr Sect E Struct Rep Online. 2011 Oct 8;67(Pt 11):o2877–8. doi: 10.1107/S1600536811040645 (PMC3247611; doi:10.1107/S1600536811040645)
Supplement: Supplementary file 2 [file e-67-o2877-Isup2.hkl]

# 
# h,k,l, Fc-squared, Fo-squared, sigma(Fo-squared) and status flag 
# 
data_I
_shelx_title ' dbiacpg_0m in P-1 (100K)' 
_shelx_refln_list_code          4 
_shelx_F_calc_maximum      149.67 
_exptl_crystal_F_000       576.00 
_reflns_d_resolution_high  0.7121 
 
loop_ 
 _symmetry_equiv_pos_as_xyz 
 'x, y, z' 
 '-x, -y, -z' 
 
_cell_length_a     9.0811 
_cell_length_b    11.7300 
_cell_length_c    14.0859 
_cell_angle_alpha  75.828 
_cell_angle_beta   75.470 
_cell_angle_gamma  77.635 
 
_shelx_F_squared_multiplier     1.000 
 
loop_ 
 _refln_index_h 
 _refln_index_k 
 _refln_index_l 
 _refln_F_squared_calc 
 _refln_F_squared_meas 
 _refln_F_squared_sigma 
 _refln_observed_status 
   1   0   0       30.08       22.18      0.38 o 
   2   0   0      470.49      470.52      2.93 o 
   3   0   0     1991.02     2015.09     10.99 o 
   4   0   0      158.31      156.85      1.73 o 
   5   0   0      307.02      352.10      3.24 o 
   6   0   0       56.93       53.67      1.16 o 
   7   0   0       16.85       19.12      1.16 o 
   8   0   0       23.81       21.77      1.25 o 
   9   0   0       37.92       29.80      2.23 o 
  10   0   0       35.34       40.71      3.36 o 
  11   0   0        0.69        0.72      2.43 o 
  12   0   0        5.29        5.95      3.75 o 
 -12   1   0       96.70      116.74      8.78 o 
 -11   1   0        0.15        1.21      2.83 o 
 -10   1   0        0.17        1.46      1.57 o 
  -9   1   0       21.06       17.95      2.02 o 
  -8   1   0       13.40       11.56      1.23 o 
  -7   1   0       26.62       22.79      1.15 o 
  -6   1   0       45.71       46.08      1.57 o 
  -5   1   0      553.69      577.42      4.50 o 
  -4   1   0      731.47      740.33      4.75 o 
  -3   1   0      160.70      160.95      1.46 o 
  -2   1   0     4423.80     4536.41     24.42 o 
  -1   1   0      171.55      149.03      1.08 o 
   0   1   0     6179.40     6052.48     88.33 o 
   1   1   0      512.57      505.44      3.57 o 
   2   1   0        0.35       -0.22      0.22 o 
   3   1   0     5057.54     5228.27     29.72 o 
   4   1   0       17.30       14.63      0.63 o 
   5   1   0      203.21      228.85      2.48 o 
   6   1   0       21.55       29.94      1.10 o 
   7   1   0        0.94        2.29      0.80 o 
   8   1   0       69.81       62.97      2.24 o 
   9   1   0        0.90       -0.08      1.03 o 
  10   1   0      123.28      105.09      4.76 o 
  11   1   0        0.54        1.32      1.78 o 
  12   1   0        6.58        6.98      3.88 o 
 -11   2   0        9.14       21.87      4.82 o 
 -10   2   0        4.42        5.79      3.07 o 
  -9   2   0       17.69       14.76      1.74 o 
  -8   2   0      199.72      203.72      4.34 o 
  -7   2   0     1083.67     1080.85     10.73 o 
  -6   2   0      218.50      200.14      2.83 o 
  -5   2   0       54.13       44.39      0.90 o 
  -4   2   0      502.24      533.50      3.80 o 
  -3   2   0      855.87      881.31      4.99 o 
  -2   2   0     1956.74     2005.11     10.62 o 
  -1   2   0     6768.95     6932.39     34.50 o 
   0   2   0     1677.61     1712.15      8.92 o 
   1   2   0     2383.56     2509.26     20.56 o 
   2   2   0     2357.74     2480.84     14.37 o 
   3   2   0      699.83      697.73      4.65 o 
   4   2   0     1572.04     1619.88     12.53 o 
   5   2   0        0.08       -0.03      0.35 o 
   6   2   0      114.44       99.43      1.73 o 
   7   2   0      113.12      110.99      2.21 o 
   8   2   0        0.47        1.75      0.78 o 
   9   2   0       14.63       14.04      1.57 o 
  10   2   0       17.57       15.99      2.67 o 
  11   2   0       30.18       38.27      3.54 o 
  12   2   0       14.51       13.34      3.74 o 
 -11   3   0       23.74       32.13      5.65 o 
 -10   3   0       65.93       70.16      6.58 o 
  -9   3   0        6.54        8.47      1.78 o 
  -8   3   0      697.26      673.26      8.67 o 
  -6   3   0      796.21      765.65      8.02 o 
  -5   3   0      612.38      616.95      4.88 o 
  -4   3   0       41.01       37.70      0.81 o 
  -3   3   0      714.71      759.52      4.84 o 
  -2   3   0      325.86      300.43      2.00 o 
  -1   3   0      183.92      181.80      1.32 o 
   0   3   0      147.43      121.94      1.11 o 
   1   3   0        6.99        6.21      0.36 o 
   2   3   0      328.58      315.76      2.44 o 
   3   3   0       21.01       18.11      0.72 o 
   4   3   0      310.17      328.37      3.01 o 
   5   3   0      339.20      334.86      3.44 o 
   6   3   0      195.97      203.45      2.78 o 
   7   3   0        9.72        6.43      0.94 o 
   8   3   0       70.20       61.11      2.11 o 
   9   3   0      121.84       98.18      3.88 o 
  10   3   0        0.80        0.34      1.58 o 
  11   3   0       14.33        6.71      2.11 o 
  12   3   0        7.27       10.36      2.48 o 
 -11   4   0        0.99       -1.44      3.21 o 
 -10   4   0       20.60       18.42      4.53 o 
  -9   4   0        8.22       10.78      2.07 o 
  -8   4   0       42.74       41.81      3.16 o 
  -7   4   0      136.73      133.84      2.82 o 
  -6   4   0      315.21      302.11      4.29 o 
  -5   4   0      146.16      151.35      2.73 o 
  -4   4   0      425.83      460.34      4.45 o 
  -3   4   0     1781.31     1904.66     12.43 o 
  -2   4   0      208.77      243.10      2.06 o 
  -1   4   0      616.06      572.26      3.63 o 
   0   4   0       78.16       77.01      1.01 o 
   1   4   0       81.83       66.99      1.20 o 
   2   4   0      125.86      149.26      1.55 o 
   3   4   0       57.77       58.98      1.05 o 
   4   4   0        6.74        3.38      0.43 o 
   5   4   0       80.43       97.64      1.92 o 
   6   4   0        1.96        1.08      0.46 o 
   7   4   0       39.23       38.00      1.58 o 
   8   4   0       87.98       78.15      3.05 o 
   9   4   0        4.39        1.56      1.29 o 
  10   4   0        7.45        4.96      2.02 o 
  11   4   0       19.26       20.46      2.95 o 
  12   4   0        2.21        4.11      1.94 o 
 -10   5   0       26.72       26.63      4.91 o 
  -9   5   0        0.74        0.90      1.43 o 
  -8   5   0      151.21      158.63      5.34 o 
  -7   5   0      256.97      243.98      4.89 o 
  -6   5   0       15.75       15.58      1.14 o 
  -5   5   0      245.07      251.71      3.65 o 
  -4   5   0      539.03      566.23      5.59 o 
  -3   5   0       85.19       86.36      1.28 o 
  -2   5   0       98.15       95.63      1.32 o 
  -1   5   0     2007.90     2172.10     13.72 o 
   0   5   0     2534.54     2524.45     15.44 o 
   1   5   0       26.10       37.69      0.77 o 
   2   5   0     4262.94     4504.04     27.47 o 
   3   5   0       15.58       11.41      0.61 o 
   4   5   0      584.70      594.23      4.87 o 
   5   5   0        0.46        0.07      0.45 o 
   6   5   0      236.05      222.63      3.06 o 
   7   5   0      545.88      519.16      5.70 o 
   8   5   0      127.11      105.69      5.38 o 
   9   5   0      137.21      124.55      4.49 o 
  10   5   0        0.07       -0.81      1.58 o 
  11   5   0        6.19        4.74      2.00 o 
  12   5   0       47.97       55.02      4.42 o 
 -10   6   0      153.38      164.95      9.98 o 
  -9   6   0        1.16        3.55      1.67 o 
  -8   6   0        0.02        0.96      1.18 o 
  -7   6   0        9.61        6.91      1.84 o 
  -6   6   0      311.27      316.61      5.48 o 
  -5   6   0        2.48        6.68      1.79 o 
  -4   6   0       33.76       33.41      1.60 o 
  -3   6   0        7.59       11.48      0.64 o 
  -2   6   0       17.74       16.16      0.71 o 
  -1   6   0       80.48       81.33      1.45 o 
   0   6   0       71.28       67.61      1.57 o 
   1   6   0      116.67      113.92      1.20 o 
   2   6   0      208.02      197.24      2.00 o 
   3   6   0      663.21      692.98      5.31 o 
   4   6   0      221.88      212.29      2.56 o 
   5   6   0      777.15      718.33      7.08 o 
   6   6   0      108.56      102.52      2.25 o 
   7   6   0       17.95       22.71      1.57 o 
   8   6   0       44.54       48.24      2.81 o 
   9   6   0       70.10       60.10      3.40 o 
  10   6   0       36.68       53.87      3.68 o 
  11   6   0       37.58       47.12      4.18 o 
  12   6   0      109.03      114.10      8.07 o 
 -10   7   0       11.66        9.87      4.03 o 
  -9   7   0      102.81      101.69      5.01 o 
  -8   7   0        0.18        1.10      1.45 o 
  -7   7   0       83.72       81.57      6.14 o 
  -6   7   0      134.86      117.11      4.71 o 
  -5   7   0      243.67      226.05      5.72 o 
  -4   7   0      271.31      260.34      5.06 o 
  -3   7   0      314.51      307.73      4.00 o 
  -2   7   0        1.75        3.54      0.60 o 
  -1   7   0      306.85      337.50      3.61 o 
   0   7   0      121.47      128.97      2.31 o 
   1   7   0       96.25      119.51      1.48 o 
   2   7   0        0.16        0.55      0.39 o 
   3   7   0      246.84      260.34      2.91 o 
   4   7   0      883.32      877.22      6.74 o 
   5   7   0        0.77        2.19      0.73 o 
   6   7   0     1533.07     1451.39     12.58 o 
   7   7   0      860.60      818.92     10.04 o 
   8   7   0      187.22      194.79      5.73 o 
   9   7   0      376.75      369.20      8.38 o 
  10   7   0       30.31       34.91      3.20 o 
  11   7   0       17.30       25.22      3.52 o 
  -9   8   0      150.41      148.59      9.74 o 
  -8   8   0        1.55        1.60      1.50 o 
  -7   8   0        1.84        2.90      1.89 o 
  -6   8   0       12.33        9.94      1.81 o 
  -5   8   0       37.22       38.00      2.87 o 
  -4   8   0      439.50      373.59      7.61 o 
  -3   8   0        0.26        2.01      1.56 o 
  -2   8   0      160.56      151.51      4.23 o 
  -1   8   0        4.29        6.86      1.06 o 
   0   8   0      158.73      169.07      3.00 o 
   1   8   0       11.09       14.51      2.21 o 
   2   8   0      112.48      103.41      1.53 o 
   3   8   0       69.07       62.82      1.47 o 
   4   8   0      390.60      372.34      4.17 o 
   5   8   0       36.33       34.27      1.62 o 
   6   8   0       14.90       17.62      1.35 o 
   7   8   0       23.24       25.20      1.85 o 
   8   8   0       90.96       79.71      4.83 o 
   9   8   0        1.28        3.32      1.69 o 
  10   8   0      244.27      259.95     11.70 o 
  11   8   0        1.09        3.40      1.86 o 
  -8   9   0      121.17      122.04     13.81 o 
  -7   9   0       83.94       68.86      5.55 o 
  -6   9   0        9.24        7.06      2.29 o 
  -5   9   0        1.30        1.26      1.31 o 
  -4   9   0       17.53       16.26      2.12 o 
  -3   9   0        0.25        2.73      1.13 o 
  -2   9   0      172.81      154.79      5.47 o 
  -1   9   0     1615.50     1522.56     16.87 o 
   0   9   0       60.44       52.73      2.33 o 
   1   9   0        9.82        4.45      0.90 o 
   2   9   0       18.64       18.49      1.95 o 
   3   9   0      207.75      201.51      4.89 o 
   4   9   0      556.72      502.46      5.90 o 
   5   9   0      874.27      860.47     13.86 o 
   6   9   0      599.39      560.47      6.45 o 
   7   9   0        6.61        5.57      2.85 o 
   8   9   0       96.84       77.88      8.94 o 
   9   9   0        0.70        3.06      2.03 o 
  10   9   0       42.52       43.38      3.55 o 
  11   9   0        9.17        9.20      5.24 o 
  -7  10   0        0.24        1.12      2.07 o 
  -6  10   0       11.26       15.61      7.94 o 
  -5  10   0        3.00        1.11      1.55 o 
  -4  10   0        9.94        8.98      2.15 o 
  -3  10   0       46.49       49.96      3.30 o 
  -2  10   0       28.66       46.20      3.09 o 
  -1  10   0      531.40      494.84      7.79 o 
   0  10   0      131.78      122.40      3.53 o 
   1  10   0        0.30        1.04      0.88 o 
   2  10   0      113.49      121.69      2.88 o 
   3  10   0        1.36        0.21      0.85 o 
   4  10   0     1200.52     1118.69     12.44 o 
   5  10   0      577.40      569.60      7.96 o 
   6  10   0       49.76       43.85      2.50 o 
   7  10   0        2.04        2.85      1.71 o 
   8  10   0       74.53       72.62      4.16 o 
   9  10   0       22.92       22.24      2.78 o 
  10  10   0       46.63       58.91      8.46 o 
  -7  11   0       41.18       37.10      4.70 o 
  -6  11   0       12.97        5.91      2.34 o 
  -5  11   0       15.22       17.64      3.24 o 
  -4  11   0       12.55       12.51      2.53 o 
  -3  11   0       22.56       21.79      3.77 o 
  -2  11   0        3.56        3.58      1.37 o 
  -1  11   0      217.70      202.48      6.51 o 
   0  11   0        0.04        2.16      1.03 o 
   1  11   0      104.26       91.26      3.26 o 
   2  11   0       86.58       86.69      3.25 o 
   3  11   0        0.80        0.44      1.16 o 
   4  11   0       62.83       54.92      2.52 o 
   5  11   0       62.92       62.62      2.80 o 
   6  11   0      247.92      246.08      9.63 o 
   7  11   0       44.84       46.41      6.80 o 
   8  11   0       30.13       29.48      3.03 o 
   9  11   0       57.69       65.88      4.85 o 
  10  11   0        7.83        9.37      4.38 o 
  -6  12   0       36.09       31.56      4.28 o 
  -5  12   0        1.13        3.47      2.48 o 
  -4  12   0       39.96       31.41      3.87 o 
  -3  12   0        0.27        3.18      1.87 o 
  -2  12   0       56.05       58.66      4.76 o 
  -1  12   0        6.12        8.61      1.76 o 
   0  12   0       23.15       18.91      1.94 o 
   1  12   0       86.64       92.78      3.46 o 
   2  12   0      206.88      217.49      5.37 o 
   3  12   0       34.09       41.47      4.62 o 
   4  12   0       56.07       51.58      4.06 o 
   5  12   0       78.91       80.83      3.63 o 
   6  12   0       12.14       13.66      2.14 o 
   7  12   0       51.66       56.27      4.56 o 
   8  12   0      131.00      146.60      6.82 o 
   9  12   0        4.21        5.03      3.25 o 
  -5  13   0       58.66       75.55      6.25 o 
  -4  13   0       21.02       25.38      3.93 o 
  -3  13   0      205.57      230.80      8.70 o 
  -2  13   0       14.99       18.43      3.08 o 
  -1  13   0       51.41       49.44      5.22 o 
   0  13   0        4.74        6.15      1.85 o 
   1  13   0       59.90       61.96      3.95 o 
   2  13   0       45.47       44.23      4.01 o 
   3  13   0        0.28        0.67      1.06 o 
   4  13   0       52.25       55.74      3.71 o 
   5  13   0        7.37        6.02      2.37 o 
   6  13   0       97.55       86.57      5.99 o 
   7  13   0        5.25        8.10      3.98 o 
   8  13   0       36.26       28.00      5.47 o 
  -4  14   0      126.14      150.45     12.06 o 
  -3  14   0        0.05        0.66      1.92 o 
  -2  14   0       12.28        9.93      2.79 o 
  -1  14   0        5.36        8.66      2.49 o 
   0  14   0       42.46       46.87      9.97 o 
   1  14   0       72.43       84.46      4.47 o 
   2  14   0       50.41       62.62      6.57 o 
   3  14   0       49.14       52.19      4.35 o 
   4  14   0       79.63       86.03      8.21 o 
   5  14   0       11.60        9.83      3.03 o 
   6  14   0       98.66      109.47      8.94 o 
   7  14   0       24.01       23.30      5.18 o 
  -2  15   0       77.51       83.29      7.74 o 
  -1  15   0       64.18       53.15      5.87 o 
   0  15   0       42.13       48.51     10.53 o 
   1  15   0        9.96        6.09      2.48 o 
   2  15   0       18.33       21.36      3.34 o 
   3  15   0        0.03        2.21      4.25 o 
   4  15   0      129.56      169.28     10.64 o 
   5  15   0       13.71        6.58      4.16 o 
   6  15   0       89.56      117.44      9.47 o 
  -5 -15   1       90.64      118.44      9.02 o 
  -4 -15   1        5.38        5.47      3.50 o 
  -3 -15   1       10.69        5.98      3.85 o 
  -2 -15   1       88.51       94.01      5.67 o 
  -1 -15   1       43.16       49.87      7.04 o 
   0 -15   1        8.44        7.76      2.44 o 
   1 -15   1       82.86       98.57     14.92 o 
  -7 -14   1       50.14       73.98      8.60 o 
  -6 -14   1       19.20       27.83      5.55 o 
  -5 -14   1       83.59      103.52      8.24 o 
  -4 -14   1        8.34       10.59      1.93 o 
  -3 -14   1        0.00        0.08      1.33 o 
  -2 -14   1        0.02        1.35      1.45 o 
  -1 -14   1       18.07       15.85      2.87 o 
   0 -14   1       36.70       30.34      3.76 o 
   1 -14   1       40.11       40.39      5.28 o 
   2 -14   1       68.72       77.47      6.77 o 
   3 -14   1       55.76       66.53      5.71 o 
  -8 -13   1       44.20       35.30      6.35 o 
  -7 -13   1      146.02      175.02     10.99 o 
  -6 -13   1        4.14        5.18      2.20 o 
  -5 -13   1       46.80       44.84      5.70 o 
  -4 -13   1        3.01        3.30      1.42 o 
  -3 -13   1        1.46        4.06      1.36 o 
  -2 -13   1        0.02        0.55      1.24 o 
  -1 -13   1       38.79       37.58      3.21 o 
   0 -13   1       13.05       12.36      2.50 o 
   1 -13   1      142.46      147.98      6.50 o 
   2 -13   1      113.93      119.26      6.07 o 
   3 -13   1        0.08        0.41      1.73 o 
   4 -13   1       39.06       45.52      9.15 o 
   5 -13   1        2.32        3.08      2.23 o 
  -9 -12   1        0.38        1.80      3.83 o 
  -8 -12   1        6.20        4.94      4.06 o 
  -7 -12   1       10.49       12.91      4.13 o 
  -6 -12   1        0.58        2.10      1.56 o 
  -5 -12   1       42.53       49.30      4.65 o 
  -4 -12   1      103.97      105.87      3.89 o 
  -3 -12   1      123.61      103.61      5.19 o 
  -2 -12   1      120.65      118.85      3.98 o 
  -1 -12   1        0.14        0.86      1.18 o 
   0 -12   1       35.68       35.75      3.41 o 
   1 -12   1      116.05      105.90      5.28 o 
   2 -12   1        0.59        1.16      2.94 o 
   3 -12   1        9.21        7.41      2.09 o 
   4 -12   1       17.09       22.08      4.44 o 
   5 -12   1      163.78      189.25      9.67 o 
   6 -12   1      324.76      344.44     11.51 o 
  -9 -11   1       52.66       45.95      4.10 o 
  -8 -11   1       13.67       14.73      2.35 o 
  -7 -11   1       39.04       41.12      5.27 o 
  -6 -11   1        4.20        3.23      1.41 o 
  -5 -11   1      241.18      228.83      5.71 o 
  -4 -11   1       13.96       15.27      1.82 o 
  -3 -11   1      441.02      403.38      7.44 o 
  -2 -11   1        1.93        0.63      1.03 o 
  -1 -11   1        0.00        0.32      0.97 o 
   0 -11   1       26.81       28.29      2.54 o 
   1 -11   1      109.71      102.23      4.92 o 
   2 -11   1       68.51       79.74      7.46 o 
   3 -11   1        4.92        2.05      1.52 o 
   4 -11   1      133.44      144.66      6.39 o 
   5 -11   1       81.53       74.31      5.24 o 
   6 -11   1       95.00      104.68      6.40 o 
   7 -11   1       18.58       10.96      3.40 o 
 -10 -10   1        1.47        2.29      3.90 o 
  -9 -10   1       10.11        7.75      2.96 o 
  -8 -10   1       13.24       12.97      2.31 o 
  -7 -10   1      150.12      145.12      4.98 o 
  -6 -10   1       14.82       16.41      2.29 o 
  -5 -10   1      427.90      407.58      6.29 o 
  -4 -10   1       30.24       27.15      1.70 o 
  -3 -10   1      190.65      187.48      4.61 o 
  -2 -10   1      320.80      302.76      5.92 o 
  -1 -10   1        9.55        8.53      1.31 o 
   0 -10   1      169.82      158.98      4.05 o 
   1 -10   1     1022.09      998.00     14.57 o 
   2 -10   1        4.39        4.81      1.75 o 
   3 -10   1      443.03      438.75     10.84 o 
   4 -10   1       19.60       19.13      2.79 o 
   5 -10   1       26.24       21.53      3.08 o 
   6 -10   1       16.47       10.20      2.62 o 
   7 -10   1        3.77        2.26      2.04 o 
   8 -10   1       35.45       38.14      5.29 o 
 -10  -9   1       18.58       22.87      5.06 o 
  -9  -9   1        3.89        0.32      1.27 o 
  -8  -9   1        0.11       -1.33      1.51 o 
  -7  -9   1        5.92        5.40      1.72 o 
  -6  -9   1       22.14       15.03      2.53 o 
  -5  -9   1        7.54       10.01      1.30 o 
  -4  -9   1      299.17      273.20      4.69 o 
  -3  -9   1      514.67      456.12      8.29 o 
  -2  -9   1        4.27        4.87      1.17 o 
  -1  -9   1     1174.82     1096.48     13.15 o 
   0  -9   1      783.66      723.68      9.63 o 
   1  -9   1       66.86       67.57      2.58 o 
   2  -9   1      802.00      722.28     11.15 o 
   3  -9   1       54.15       58.75      3.75 o 
   4  -9   1       28.72       18.46      2.61 o 
   5  -9   1        5.03        4.11      1.76 o 
   6  -9   1       42.07       29.49      3.49 o 
   7  -9   1       25.77       28.79      3.71 o 
   8  -9   1        1.37        1.89      1.91 o 
 -11  -8   1       12.67        9.15      4.19 o 
 -10  -8   1       71.81       82.69      4.32 o 
  -9  -8   1       44.42       37.36      3.30 o 
  -8  -8   1       97.02       95.54      4.38 o 
  -7  -8   1        3.43        2.72      1.02 o 
  -6  -8   1       93.31       93.43      2.34 o 
  -5  -8   1       65.13       53.42      3.05 o 
  -4  -8   1        1.49        1.37      0.72 o 
  -3  -8   1      239.33      246.69      3.37 o 
  -2  -8   1      776.89      744.34      6.67 o 
  -1  -8   1       16.37       19.98      1.56 o 
   0  -8   1       30.04       27.65      1.76 o 
   1  -8   1      372.31      341.49      5.57 o 
   2  -8   1      438.87      453.53      6.72 o 
   3  -8   1        0.46        0.01      0.89 o 
   4  -8   1      183.97      188.37      6.36 o 
   5  -8   1      379.25      341.13      9.21 o 
   6  -8   1        2.39        3.18      3.33 o 
   7  -8   1       93.81       90.12      5.28 o 
   8  -8   1      100.84      109.53      6.09 o 
   9  -8   1       23.93       20.02      3.53 o 
 -11  -7   1      387.35      469.05     11.94 o 
 -10  -7   1       23.40       20.92      4.03 o 
  -9  -7   1      110.79      102.34      4.42 o 
  -8  -7   1       77.82       74.03      3.02 o 
  -7  -7   1       81.43       79.84      2.32 o 
  -6  -7   1       18.13       23.14      1.43 o 
  -5  -7   1      215.01      219.49      3.35 o 
  -4  -7   1        9.18       10.83      0.85 o 
  -3  -7   1        1.28        2.11      0.63 o 
  -2  -7   1       73.21       70.55      1.45 o 
  -1  -7   1      350.16      351.07      4.83 o 
   0  -7   1       99.58       84.42      2.38 o 
   1  -7   1        9.01        6.34      1.17 o 
   2  -7   1      183.08      192.79      3.75 o 
   3  -7   1       38.17       38.92      1.45 o 
   4  -7   1      172.19      173.03      3.94 o 
   5  -7   1      523.84      493.06     16.50 o 
   6  -7   1      107.15      121.96      4.26 o 
   7  -7   1        0.09       -0.35      1.32 o 
   8  -7   1        4.98        7.13      2.08 o 
   9  -7   1       75.54       83.32      6.32 o 
 -11  -6   1       93.97      125.55      7.50 o 
 -10  -6   1       72.74       71.15      3.96 o 
  -9  -6   1       23.96       20.35      2.49 o 
  -8  -6   1        0.15       -0.09      0.92 o 
  -7  -6   1       15.79       16.18      1.32 o 
  -6  -6   1      978.09      942.93      8.99 o 
  -5  -6   1       70.28       69.14      1.88 o 
  -4  -6   1      123.19      139.87      2.09 o 
  -3  -6   1       69.03       66.45      1.33 o 
  -2  -6   1       98.35      102.43      1.68 o 
  -1  -6   1        3.35        0.20      0.24 o 
   0  -6   1       12.81       16.88      0.94 o 
   1  -6   1       63.70       56.97      1.51 o 
   2  -6   1       20.29       19.99      0.84 o 
   3  -6   1      831.81      873.70      7.48 o 
   4  -6   1       52.88       51.69      2.16 o 
   5  -6   1      458.33      484.48      6.59 o 
   6  -6   1       52.04       55.83      2.66 o 
   7  -6   1        0.18       -1.27      1.27 o 
   8  -6   1       44.03       45.99      4.31 o 
   9  -6   1      109.40      107.11      5.98 o 
  10  -6   1      172.29      183.08     11.59 o 
 -11  -5   1        5.23        6.35      2.28 o 
 -10  -5   1       38.32       35.57      3.08 o 
  -9  -5   1      142.55      162.27      5.18 o 
  -8  -5   1       99.91      108.50      3.39 o 
  -7  -5   1       28.19       21.60      1.43 o 
  -6  -5   1      164.60      165.27      2.97 o 
  -5  -5   1       74.77       71.59      1.63 o 
  -4  -5   1      313.24      301.93      3.09 o 
  -3  -5   1     1001.26     1095.72      8.05 o 
  -2  -5   1      142.52      148.51      1.83 o 
  -1  -5   1      114.49      109.96      1.37 o 
   0  -5   1      436.95      448.84      4.86 o 
   1  -5   1      376.41      413.61      4.12 o 
   2  -5   1     1829.71     2014.60     14.22 o 
   3  -5   1     1214.22     1335.31      9.61 o 
   4  -5   1      138.86      130.84      2.51 o 
   5  -5   1      310.85      318.29      4.89 o 
   6  -5   1       70.85       71.19      2.43 o 
   7  -5   1      121.71      126.67      3.39 o 
   8  -5   1       14.07       10.88      1.63 o 
   9  -5   1       45.23       45.35      3.52 o 
  10  -5   1       14.43       15.52      3.65 o 
 -12  -4   1       63.27       76.13      4.54 o 
 -11  -4   1       39.27       46.99      4.08 o 
 -10  -4   1        4.24        6.72      2.82 o 
  -9  -4   1       30.35       29.22      2.64 o 
  -8  -4   1       26.32       37.96      2.92 o 
  -7  -4   1       68.98       62.08      2.22 o 
  -6  -4   1       28.10       23.31      1.17 o 
  -5  -4   1        0.61        0.68      0.50 o 
  -4  -4   1      234.93      251.22      2.70 o 
  -3  -4   1      512.94      487.85      3.71 o 
  -2  -4   1       53.03       71.94      1.16 o 
  -1  -4   1     1629.62     1641.12     10.47 o 
   0  -4   1      140.17      151.29      2.17 o 
   1  -4   1     3552.63     3672.43     23.22 o 
   2  -4   1       11.92       11.71      0.50 o 
   3  -4   1       33.71       32.61      0.71 o 
   4  -4   1      132.02      148.21      2.55 o 
   5  -4   1      329.97      331.03      4.86 o 
   6  -4   1      124.90      115.94      3.52 o 
   7  -4   1        9.06       11.05      1.55 o 
   8  -4   1        0.35        0.94      0.98 o 
   9  -4   1       20.40       21.67      5.16 o 
  10  -4   1        5.21        0.94      1.69 o 
  11  -4   1       32.79       42.13      5.93 o 
 -12  -3   1        0.36        3.64      2.71 o 
 -11  -3   1       80.45       97.02      8.69 o 
 -10  -3   1        0.05        0.72      1.58 o 
  -9  -3   1       33.56       32.65      2.74 o 
  -8  -3   1       93.19      104.77      3.04 o 
  -7  -3   1       35.04       37.64      1.55 o 
  -6  -3   1       19.57       25.05      1.20 o 
  -5  -3   1      294.97      354.42      3.70 o 
  -4  -3   1      622.80      753.49      5.34 o 
  -3  -3   1     1403.36     1433.33      8.70 o 
  -2  -3   1      814.29      784.64      5.57 o 
  -1  -3   1      852.61      842.02      5.98 o 
   0  -3   1      932.67      943.86      7.31 o 
   1  -3   1     1734.37     1793.91     10.91 o 
   2  -3   1     4039.80     4322.12     25.62 o 
   3  -3   1       95.30       94.94      1.50 o 
   4  -3   1      445.86      473.63      4.31 o 
   5  -3   1       94.62       95.02      1.83 o 
   6  -3   1       90.60       86.42      2.48 o 
   7  -3   1     1327.15     1387.40     14.52 o 
   8  -3   1      158.66      160.53      3.98 o 
   9  -3   1      123.76      118.03      4.61 o 
  10  -3   1       16.47       20.04      3.59 o 
  11  -3   1        4.27       -2.08      2.56 o 
 -12  -2   1       48.69       46.10      3.87 o 
 -11  -2   1       85.06       90.14      4.90 o 
 -10  -2   1       29.70       32.57      3.36 o 
  -9  -2   1       11.03        6.55      3.05 o 
  -8  -2   1      622.26      559.68      7.75 o 
  -7  -2   1        1.23        0.81      0.62 o 
  -6  -2   1        0.15        0.37      0.49 o 
  -5  -2   1      309.97      344.56      3.54 o 
  -4  -2   1      225.80      259.46      2.75 o 
  -3  -2   1     1898.46     2066.70     12.57 o 
  -2  -2   1     1595.16     1598.25      9.66 o 
  -1  -2   1       50.83       78.48      0.93 o 
   0  -2   1       57.01       65.96      1.13 o 
   1  -2   1    11992.00    11973.76     81.48 o 
   2  -2   1        1.19       -0.25      0.25 o 
   3  -2   1       47.42       49.84      0.80 o 
   4  -2   1      248.27      252.86      2.71 o 
   5  -2   1       64.26       64.36      1.42 o 
   6  -2   1      107.33      105.25      2.24 o 
   7  -2   1        0.13        4.21      1.06 o 
   8  -2   1      226.85      238.88      3.79 o 
   9  -2   1        0.27        0.32      1.24 o 
  10  -2   1      126.77      125.90      5.07 o 
  11  -2   1        3.61        3.72      3.25 o 
 -12  -1   1       33.65       40.56      5.12 o 
 -11  -1   1       17.17       17.16      2.74 o 
 -10  -1   1       25.24       21.84      2.94 o 
  -9  -1   1        6.38        7.67      1.25 o 
  -8  -1   1       98.89       91.49      2.64 o 
  -7  -1   1        9.74        9.65      1.01 o 
  -6  -1   1      830.78      801.29      6.30 o 
  -5  -1   1      117.75      125.44      1.93 o 
  -4  -1   1     4975.10     5224.60     27.64 o 
  -3  -1   1      342.28      411.44      3.47 o 
  -2  -1   1      395.76      413.92      3.18 o 
  -1  -1   1     6561.04     6643.33     36.39 o 
   0  -1   1        4.20       -0.32      0.32 o 
   1  -1   1     2294.25     2249.22     16.44 o 
   2  -1   1     1032.08     1010.05      6.77 o 
   3  -1   1      142.42      124.99      1.18 o 
   4  -1   1      205.16      219.29      2.04 o 
   5  -1   1       17.00       19.68      0.97 o 
   6  -1   1      887.06      870.22      8.51 o 
   7  -1   1       61.51       60.11      2.09 o 
   8  -1   1      352.17      330.97      4.81 o 
   9  -1   1       58.37       59.97      2.44 o 
  10  -1   1       27.96       30.80      3.05 o 
  11  -1   1        0.54       -1.33      2.86 o 
  12  -1   1        5.08        9.45      3.92 o 
 -12   0   1       48.56       57.69      7.03 o 
 -11   0   1       11.38        9.28      2.30 o 
 -10   0   1       20.54       20.47      2.84 o 
  -9   0   1      151.25      136.89      5.35 o 
  -8   0   1       85.64       74.87      2.24 o 
  -7   0   1       88.87       89.13      2.14 o 
  -6   0   1       60.39       62.16      1.70 o 
  -5   0   1      345.95      345.09      3.36 o 
  -4   0   1       18.17       35.81      0.96 o 
  -3   0   1      689.00      799.47      5.23 o 
  -2   0   1      110.54      103.92      1.11 o 
  -1   0   1    19920.41    19369.45    125.34 o 
   1   0   1     6688.26     6477.61     76.38 o 
   2   0   1     5148.63     5093.95     28.94 o 
   3   0   1      939.53      991.44      5.63 o 
   4   0   1      131.63      150.23      1.51 o 
   5   0   1      208.20      212.54      2.06 o 
   6   0   1        0.02        1.27      0.38 o 
   7   0   1      258.19      260.12      3.92 o 
   8   0   1      421.63      382.87      6.18 o 
   9   0   1        5.30        5.69      1.25 o 
  10   0   1      123.56      128.89      4.98 o 
  11   0   1       47.71       63.22      7.07 o 
  12   0   1        0.83        6.00      3.59 o 
 -11   1   1       13.79       19.80      2.64 o 
 -10   1   1        1.27        1.51      1.73 o 
  -9   1   1        1.49        1.92      1.74 o 
  -8   1   1       13.15       11.66      1.21 o 
  -7   1   1        0.01        0.36      0.60 o 
  -6   1   1       34.52       33.46      1.12 o 
  -5   1   1      353.57      396.66      3.41 o 
  -4   1   1       85.50       69.10      1.46 o 
  -3   1   1        5.77        0.41      0.32 o 
  -2   1   1      457.26      471.10      3.39 o 
  -1   1   1      125.19      152.98      1.50 o 
   0   1   1       26.84       18.08      0.67 o 
   1   1   1     4663.28     4575.42     28.90 o 
   2   1   1        2.42        1.27      0.29 o 
   3   1   1        0.44       -0.08      0.25 o 
   4   1   1      140.86      118.60      1.48 o 
   5   1   1       28.52       31.33      0.90 o 
   6   1   1      488.86      498.22      3.96 o 
   7   1   1      102.75       96.29      1.97 o 
   8   1   1       85.97       75.19      2.32 o 
   9   1   1        0.91       -0.06      1.01 o 
  10   1   1       31.60       36.15      3.41 o 
  11   1   1        9.92       20.83      4.42 o 
  12   1   1        1.03        1.63      2.95 o 
 -11   2   1        0.33       -0.09      2.88 o 
 -10   2   1       94.36       98.35      4.49 o 
  -9   2   1       67.74       56.75      3.77 o 
  -8   2   1        1.08        3.12      1.41 o 
  -7   2   1      540.67      497.60      5.95 o 
  -6   2   1      208.24      179.53      2.57 o 
  -5   2   1        8.52       17.79      0.78 o 
  -4   2   1       38.48       34.87      1.03 o 
  -3   2   1       56.44       69.55      1.04 o 
  -2   2   1        0.12        1.03      0.42 o 
  -1   2   1     1838.64     1857.36     10.76 o 
   0   2   1      768.67      766.40      4.51 o 
   1   2   1      639.17      567.33      3.83 o 
   2   2   1     1706.06     1866.05     12.28 o 
   3   2   1     2231.03     2245.45     13.26 o 
   4   2   1     1323.50     1362.47      8.35 o 
   5   2   1     1307.60     1407.82      9.23 o 
   6   2   1       74.04       89.32      1.57 o 
   7   2   1        2.69        0.46      0.64 o 
   8   2   1       14.71        8.65      0.84 o 
   9   2   1       17.03       13.44      2.03 o 
  10   2   1      135.00      127.22      4.86 o 
  11   2   1       65.85       74.37      3.84 o 
  12   2   1       13.49       10.50      4.06 o 
 -11   3   1       62.74       80.84      7.25 o 
 -10   3   1        5.60        8.60      3.36 o 
  -9   3   1      251.23      240.83      6.73 o 
  -8   3   1       87.73       85.27      3.10 o 
  -7   3   1     2272.76     2125.47     18.72 o 
  -6   3   1       13.42       13.87      1.95 o 
  -5   3   1       13.22       17.22      0.71 o 
  -4   3   1      147.10      149.20      1.56 o 
  -3   3   1       36.80       39.73      0.79 o 
  -2   3   1     1681.01     1798.99      9.50 o 
  -1   3   1      243.43      253.18      1.91 o 
   0   3   1      520.14      499.92      4.58 o 
   1   3   1      304.90      323.36      4.24 o 
   2   3   1        8.12        8.79      0.40 o 
   3   3   1      748.26      783.11      5.38 o 
   4   3   1      712.31      835.79      5.65 o 
   5   3   1       85.50       85.82      1.46 o 
   6   3   1       43.78       45.93      1.28 o 
   7   3   1      165.47      179.29      3.57 o 
   8   3   1       26.61       27.71      1.59 o 
   9   3   1      187.14      173.47      4.43 o 
  10   3   1       48.81       57.91      3.79 o 
  11   3   1       19.43       22.39      3.28 o 
  12   3   1       10.90       16.04      4.67 o 
 -11   4   1       86.77       74.16      8.02 o 
 -10   4   1       40.90       38.32      5.93 o 
  -9   4   1      197.83      204.38     10.27 o 
  -8   4   1       10.05        7.78      1.38 o 
  -7   4   1      241.76      223.50      3.99 o 
  -6   4   1      193.03      188.15      2.89 o 
  -5   4   1      178.53      171.30      2.21 o 
  -4   4   1      137.35      121.73      1.49 o 
  -3   4   1      485.36      513.20      3.53 o 
  -2   4   1      637.17      668.60      4.30 o 
  -1   4   1      127.21      140.77      1.44 o 
   0   4   1       24.00       28.00      0.58 o 
   1   4   1      712.57      731.94      4.47 o 
   2   4   1     2753.32     2967.66     17.51 o 
   3   4   1      340.44      324.50      2.73 o 
   4   4   1        3.91        4.83      0.45 o 
   5   4   1      128.50      159.00      2.08 o 
   6   4   1       16.80       16.44      0.97 o 
   7   4   1       10.18        7.58      0.85 o 
   8   4   1      474.26      426.25      7.83 o 
   9   4   1      266.25      239.71      6.01 o 
  10   4   1       78.50       77.00      4.33 o 
  11   4   1      126.67      134.26      5.54 o 
  12   4   1        3.84        7.28      2.11 o 
 -10   5   1        1.81       -2.20      2.84 o 
  -9   5   1        0.99       -1.47      2.68 o 
  -8   5   1        0.01       -0.74      1.54 o 
  -7   5   1       50.01       54.59      2.38 o 
  -6   5   1        1.84        2.37      0.84 o 
  -5   5   1      227.93      223.60      3.80 o 
  -4   5   1        0.13        1.61      0.37 o 
  -3   5   1       12.45       13.18      0.63 o 
  -2   5   1      946.04     1064.70      6.69 o 
  -1   5   1        0.01        1.90      0.53 o 
   0   5   1      524.00      541.82      3.42 o 
   1   5   1      290.53      300.95      2.34 o 
   2   5   1      518.69      494.59      3.64 o 
   3   5   1      651.85      719.67      5.28 o 
   4   5   1      600.13      604.31      4.83 o 
   5   5   1       27.78       20.30      1.07 o 
   6   5   1      472.72      464.15      4.70 o 
   7   5   1      732.48      737.59      7.67 o 
   8   5   1       31.97       26.53      1.72 o 
   9   5   1        9.94        8.51      1.74 o 
  10   5   1       31.95       33.78      4.60 o 
  11   5   1       64.94       89.36      4.72 o 
  12   5   1        0.00        2.30      1.88 o 
 -10   6   1        0.08        2.33      3.15 o 
  -9   6   1        0.85        0.58      2.76 o 
  -8   6   1       34.01       27.45      2.86 o 
  -7   6   1        6.23        5.67      1.32 o 
  -6   6   1        2.92        7.57      2.95 o 
  -5   6   1       57.64       57.32      2.17 o 
  -4   6   1      133.74      130.20      2.65 o 
  -3   6   1       17.42       23.55      0.73 o 
  -2   6   1      526.82      534.73      4.10 o 
  -1   6   1       24.91       32.00      0.79 o 
   0   6   1        8.88        9.41      0.46 o 
   1   6   1     1566.79     1708.01     10.16 o 
   2   6   1      476.62      499.95      3.65 o 
   3   6   1      176.76      188.61      2.10 o 
   4   6   1        1.99        3.78      0.79 o 
   5   6   1      152.40      161.93      2.45 o 
   6   6   1      409.51      364.78      4.40 o 
   7   6   1        0.84        1.41      0.74 o 
   8   6   1      134.44      145.10      4.21 o 
   9   6   1       87.80       94.34      4.72 o 
  10   6   1       53.09       56.08      3.70 o 
  11   6   1        0.16        0.62      1.85 o 
  12   6   1        0.85        3.15      1.95 o 
  -9   7   1        2.81        5.59      3.25 o 
  -8   7   1        8.80        7.49      1.96 o 
  -7   7   1        3.47        2.94      1.46 o 
  -6   7   1      100.16      100.96      4.87 o 
  -5   7   1       62.42       52.72      2.22 o 
  -4   7   1      157.75      139.01      3.09 o 
  -3   7   1       18.98       14.98      0.96 o 
  -2   7   1      542.26      531.60      4.66 o 
  -1   7   1      445.77      456.25      3.76 o 
   0   7   1      448.30      496.51      3.68 o 
   1   7   1      117.54      129.77      1.67 o 
   2   7   1      594.03      631.53      4.93 o 
   3   7   1      385.24      397.18      3.86 o 
   4   7   1       46.05       49.13      1.32 o 
   5   7   1       31.03       38.27      1.46 o 
   6   7   1     2764.50     2639.60     20.53 o 
   7   7   1        0.80        2.32      0.94 o 
   8   7   1       84.71       88.79      3.40 o 
   9   7   1        4.82        6.18      1.80 o 
  10   7   1      305.39      342.45      8.16 o 
  11   7   1      238.55      267.95     13.18 o 
  12   7   1        7.24       10.40      3.40 o 
  -9   8   1       36.82       45.70      6.54 o 
  -8   8   1       69.43       68.18      6.54 o 
  -7   8   1       13.29       16.07      2.27 o 
  -6   8   1        6.86        4.09      1.38 o 
  -5   8   1      265.53      220.43      7.24 o 
  -4   8   1       46.90       45.89      2.34 o 
  -3   8   1        7.20        2.64      0.91 o 
  -2   8   1        0.24        1.26      0.60 o 
  -1   8   1       19.59        9.80      0.57 o 
   0   8   1      441.01      387.65      3.94 o 
   1   8   1      183.77      173.26      1.96 o 
   2   8   1      619.38      633.73      4.59 o 
   3   8   1        4.62        8.20      0.70 o 
   4   8   1       79.71       76.46      1.80 o 
   5   8   1      447.99      422.30      5.12 o 
   6   8   1      415.70      393.95      5.12 o 
   7   8   1        1.05        2.38      0.96 o 
   8   8   1       32.31       28.30      2.66 o 
   9   8   1       50.91       50.41      3.75 o 
  10   8   1        6.88       10.73      2.17 o 
  11   8   1        3.28        3.11      1.70 o 
  -8   9   1       20.40       19.75      4.76 o 
  -7   9   1        1.12        1.61      1.79 o 
  -6   9   1       23.32       31.14      2.90 o 
  -5   9   1       41.66       34.71      2.90 o 
  -4   9   1        0.31       -0.47      0.98 o 
  -3   9   1       10.44       13.95      1.16 o 
  -2   9   1      185.64      170.71      6.08 o 
  -1   9   1        6.63        7.11      1.01 o 
   0   9   1        0.48        3.53      0.87 o 
   1   9   1      356.94      340.51      4.23 o 
   2   9   1       80.96       83.13      2.03 o 
   3   9   1      305.47      277.59      3.69 o 
   4   9   1      201.01      212.29      3.32 o 
   5   9   1      458.35      448.76      6.27 o 
   6   9   1      390.14      387.04      5.17 o 
   7   9   1      300.30      309.73      6.18 o 
   8   9   1        0.02       -0.39      1.45 o 
   9   9   1       56.30       51.95      5.23 o 
  10   9   1       28.39       31.59      3.29 o 
  11   9   1       37.40       43.73      4.19 o 
  -8  10   1        3.67        2.22      3.31 o 
  -7  10   1       41.23       47.82      4.93 o 
  -6  10   1       53.71       55.45      5.43 o 
  -5  10   1        0.66        1.25      1.57 o 
  -4  10   1        4.76        4.88      1.45 o 
  -3  10   1        1.15        0.02      1.07 o 
  -2  10   1       21.87       21.22      2.22 o 
  -1  10   1      195.06      190.54      3.51 o 
   0  10   1      171.68      152.93      3.25 o 
   1  10   1       42.46       34.58      1.88 o 
   2  10   1      466.91      444.65      6.38 o 
   3  10   1      828.45      815.11      8.39 o 
   4  10   1      574.31      517.62      6.29 o 
   5  10   1       76.08       60.14      2.16 o 
   6  10   1      125.20      129.57      3.67 o 
   7  10   1       48.73       53.39      3.83 o 
   8  10   1       41.99       46.54      3.59 o 
   9  10   1        2.21        3.70      1.69 o 
  10  10   1       21.51       20.54      3.28 o 
  -7  11   1       26.15       28.16      5.34 o 
  -6  11   1       57.76       54.56      4.11 o 
  -5  11   1        0.48        0.88      2.67 o 
  -4  11   1       91.24       88.14      4.17 o 
  -3  11   1        0.76        1.48      1.21 o 
  -2  11   1       33.17       27.76      2.58 o 
  -1  11   1      321.12      324.13      6.31 o 
   0  11   1       24.38       25.36      1.64 o 
   1  11   1       53.34       47.87      2.15 o 
   2  11   1       80.62       80.84      2.60 o 
   3  11   1      100.40       88.56      2.86 o 
   4  11   1       15.69       19.08      1.81 o 
   5  11   1       21.70       20.27      1.82 o 
   6  11   1      198.16      196.28      5.92 o 
   7  11   1       13.03       11.77      2.19 o 
   8  11   1       29.26       27.60      4.09 o 
   9  11   1       11.73        9.66      2.10 o 
  10  11   1        6.19        7.75      3.59 o 
  -5  12   1        6.03        6.58      1.89 o 
  -4  12   1       64.64       67.21      4.14 o 
  -3  12   1      183.87      182.80      6.10 o 
  -2  12   1      125.92      110.52      4.50 o 
  -1  12   1        0.37       -0.10      1.09 o 
   0  12   1      190.16      207.14      8.49 o 
   1  12   1       41.80       40.74      2.67 o 
   2  12   1        0.73        0.46      0.85 o 
   3  12   1      223.98      209.41      4.36 o 
   4  12   1       59.81       67.93      3.18 o 
   5  12   1       57.10       52.50      3.53 o 
   6  12   1      198.30      188.52      5.92 o 
   7  12   1        1.70        1.85      1.70 o 
   8  12   1        1.15        0.56      2.24 o 
   9  12   1       52.12       67.05      5.18 o 
  -4  13   1       19.33       20.37      2.78 o 
  -3  13   1       33.04       38.27      3.47 o 
  -2  13   1       58.36       69.99      4.40 o 
  -1  13   1       28.28       24.78      2.72 o 
   0  13   1       15.38       21.12      2.47 o 
   1  13   1       55.64       46.86      3.06 o 
   2  13   1       26.88       27.48      2.47 o 
   3  13   1        0.01        0.88      1.18 o 
   4  13   1      204.92      204.14     16.30 o 
   5  13   1        5.95        4.54      1.73 o 
   6  13   1       13.72       14.94      2.23 o 
   7  13   1       54.52       65.20      4.61 o 
   8  13   1       65.30       68.90      4.82 o 
   9  13   1        2.52        6.71      3.47 o 
  -3  14   1      142.60      134.99     10.55 o 
  -2  14   1       19.63       20.07      2.70 o 
  -1  14   1      100.45      105.85      5.21 o 
   0  14   1        0.81        1.06      1.37 o 
   1  14   1       12.24       12.29      2.20 o 
   2  14   1       65.65       67.40      3.82 o 
   3  14   1        4.27        4.68      2.41 o 
   4  14   1       91.87       97.09      6.02 o 
   5  14   1        6.99        6.35      2.03 o 
   6  14   1      184.47      197.53     11.42 o 
   7  14   1       96.07      121.15      9.36 o 
  -1  15   1        1.09        5.04      3.03 o 
   0  15   1        5.23       10.07      4.10 o 
   1  15   1       29.80       41.06      6.16 o 
   2  15   1        2.50        5.77      3.26 o 
   3  15   1       26.10       24.45      3.96 o 
   4  15   1        0.19       -0.07      3.84 o 
   5  15   1        8.18        8.75      4.39 o 
   6  15   1        1.05        5.42      3.92 o 
   1  16   1      149.08      204.25     11.90 o 
   2  16   1        2.09        5.46      3.37 o 
   3  16   1       10.85       13.41      4.83 o 
  -4 -15   2      253.31      274.52     14.38 o 
  -3 -15   2       50.47       50.09      4.95 o 
  -2 -15   2      135.68      132.56      6.72 o 
  -1 -15   2        0.38        1.55      1.93 o 
   0 -15   2        0.75       -0.25      1.82 o 
   1 -15   2        8.84        9.56      2.74 o 
  -6 -14   2      100.05      117.54      8.88 o 
  -5 -14   2       10.94       10.37      2.69 o 
  -4 -14   2        1.26        1.03      1.42 o 
  -3 -14   2        4.47        4.22      1.66 o 
  -2 -14   2      114.28      112.71      5.05 o 
  -1 -14   2       16.51       19.72      3.80 o 
   0 -14   2        2.59        5.82      1.88 o 
   1 -14   2      421.52      446.92     12.34 o 
   2 -14   2       29.68       23.39      3.48 o 
   3 -14   2      301.96      319.10     22.94 o 
  -7 -13   2        0.53        6.97      3.85 o 
  -6 -13   2        0.46        3.67      3.09 o 
  -5 -13   2        2.81        2.64      1.57 o 
  -4 -13   2       10.67       11.19      3.99 o 
  -3 -13   2       22.01       21.68      2.67 o 
  -2 -13   2       12.10       10.59      3.27 o 
  -1 -13   2       27.64       29.24      2.90 o 
   0 -13   2      129.33      135.69      6.15 o 
   1 -13   2      221.03      208.65      7.76 o 
   2 -13   2        1.23        1.93      1.75 o 
   3 -13   2        6.77        4.39      2.10 o 
   4 -13   2        0.01       -1.79      1.99 o 
   5 -13   2      402.55      440.24     13.03 o 
  -8 -12   2        6.73        6.06      4.21 o 
  -7 -12   2       14.24        3.59      3.88 o 
  -6 -12   2      131.52      142.06      4.85 o 
  -5 -12   2       39.87       41.73      3.14 o 
  -4 -12   2       68.58       68.14      3.87 o 
  -3 -12   2        0.75        0.84      1.26 o 
  -2 -12   2        7.59        3.54      1.64 o 
  -1 -12   2        0.03       -0.30      1.02 o 
   0 -12   2       52.25       52.57      3.54 o 
   1 -12   2       43.85       51.80      4.30 o 
   2 -12   2        3.88        4.55      2.97 o 
   3 -12   2        0.79        0.44      1.51 o 
   4 -12   2       74.56       81.15      5.33 o 
   5 -12   2       18.64       26.22      6.37 o 
   6 -12   2      156.71      180.68     15.72 o 
  -9 -11   2        0.14       -0.34      3.39 o 
  -8 -11   2       60.18       70.61      7.95 o 
  -7 -11   2       20.73       14.68      3.14 o 
  -6 -11   2       18.92       14.62      2.07 o 
  -5 -11   2        5.68        5.71      1.42 o 
  -4 -11   2       98.72       90.12      4.73 o 
  -3 -11   2      421.01      396.33      7.42 o 
  -2 -11   2       86.76       80.51      3.73 o 
  -1 -11   2        4.43        4.44      1.30 o 
   0 -11   2       45.59       39.03      2.94 o 
   1 -11   2       83.15       71.23      4.15 o 
   2 -11   2        0.21       -0.14      1.35 o 
   3 -11   2       46.72       41.89      3.92 o 
   4 -11   2       84.69       82.89      4.91 o 
   5 -11   2        0.62        1.53      1.65 o 
   6 -11   2        2.13        4.05      2.17 o 
   7 -11   2        5.27        2.97      3.88 o 
 -10 -10   2        0.01        5.32      3.37 o 
  -9 -10   2       31.13       45.13      6.89 o 
  -8 -10   2       22.10       20.60      4.19 o 
  -7 -10   2       24.66       31.76      4.07 o 
  -6 -10   2        0.86        3.58      1.39 o 
  -5 -10   2       20.22       21.49      2.29 o 
  -4 -10   2        0.01       -0.49      1.01 o 
  -3 -10   2      531.91      553.73      8.79 o 
  -2 -10   2       94.17       66.12      3.23 o 
  -1 -10   2      581.44      540.40      9.74 o 
   0 -10   2      221.98      204.25      5.59 o 
   1 -10   2       15.54       13.08      1.76 o 
   2 -10   2       52.55       54.72      3.70 o 
   3 -10   2       10.28       11.52      3.16 o 
   4 -10   2       14.06       22.31      2.97 o 
   5 -10   2        9.46        8.48      2.58 o 
   6 -10   2        4.87        8.76      4.27 o 
   7 -10   2        0.40        0.50      1.77 o 
   8 -10   2        8.99        8.48      2.76 o 
 -10  -9   2        0.38       -0.88      2.10 o 
  -9  -9   2       31.66       31.40      3.13 o 
  -8  -9   2        0.24        0.89      1.57 o 
  -7  -9   2        0.05        1.93      1.11 o 
  -6  -9   2      599.18      613.47      8.27 o 
  -5  -9   2       69.81       73.16      2.40 o 
  -4  -9   2      327.45      294.62      5.92 o 
  -3  -9   2      155.32      163.89      4.16 o 
  -2  -9   2      179.16      164.93      4.08 o 
  -1  -9   2      533.01      500.64      7.60 o 
   0  -9   2      533.37      479.69      8.54 o 
   1  -9   2     1316.34     1295.20     17.17 o 
   2  -9   2      621.32      546.79     11.47 o 
   3  -9   2       30.62       22.62      4.87 o 
   4  -9   2      187.38      188.08      6.59 o 
   5  -9   2      177.82      191.51     11.28 o 
   6  -9   2       28.39       28.24      3.45 o 
   7  -9   2       28.00       20.85      3.25 o 
   8  -9   2        0.35        1.32      2.38 o 
 -10  -8   2        0.15        3.03      1.75 o 
  -9  -8   2        1.19       -1.57      1.86 o 
  -8  -8   2        3.43        4.04      1.68 o 
  -7  -8   2       40.36       37.04      2.16 o 
  -6  -8   2       97.47      101.72      4.24 o 
  -5  -8   2      278.81      265.13      4.33 o 
  -4  -8   2      648.80      624.60      6.99 o 
  -3  -8   2      792.35      731.46      8.68 o 
  -2  -8   2       65.35       60.11      1.93 o 
  -1  -8   2      427.50      405.11      6.29 o 
   0  -8   2      179.74      158.21      3.56 o 
   1  -8   2       54.79       48.77      2.48 o 
   2  -8   2      350.51      357.91      6.71 o 
   3  -8   2      188.82      176.84      5.81 o 
   4  -8   2       13.58        7.23      1.52 o 
   5  -8   2       35.69       33.59      2.65 o 
   6  -8   2        1.35       -0.88      1.06 o 
   7  -8   2       10.14        7.76      2.28 o 
   8  -8   2       38.34       38.01      4.24 o 
   9  -8   2        0.12        2.26      2.14 o 
 -11  -7   2        2.22        2.38      6.29 o 
 -10  -7   2      175.41      167.22      9.97 o 
  -9  -7   2       15.31       12.39      2.24 o 
  -8  -7   2        3.55        3.86      1.71 o 
  -7  -7   2      199.62      197.95      4.08 o 
  -6  -7   2      138.80      146.55      3.33 o 
  -5  -7   2       89.30       75.78      2.36 o 
  -4  -7   2      201.70      192.55      4.19 o 
  -3  -7   2       88.97       75.10      1.65 o 
  -2  -7   2        7.53        5.57      0.67 o 
  -1  -7   2       81.91       97.08      3.11 o 
   0  -7   2       32.44       29.77      1.67 o 
   1  -7   2        0.30        1.00      0.64 o 
   2  -7   2       92.70       89.31      2.45 o 
   3  -7   2       21.58       17.56      1.35 o 
   4  -7   2       67.13       72.50      2.92 o 
   5  -7   2        0.00        0.72      1.00 o 
   6  -7   2      393.55      359.11      7.57 o 
   7  -7   2        1.47        4.81      1.79 o 
   8  -7   2       34.52       40.09      6.55 o 
   9  -7   2        5.09        3.62      2.10 o 
  10  -7   2        1.85        0.94      2.34 o 
 -11  -6   2        1.90        2.54      3.29 o 
 -10  -6   2       67.73       70.09      3.94 o 
  -9  -6   2        0.01        1.53      1.22 o 
  -8  -6   2       70.96       80.57      3.10 o 
  -7  -6   2       70.81       69.42      2.93 o 
  -6  -6   2      148.29      134.46      2.72 o 
  -5  -6   2     1103.63     1042.39      9.30 o 
  -4  -6   2       19.68       31.45      1.44 o 
  -3  -6   2        0.34        2.19      0.54 o 
  -2  -6   2        1.10        2.43      0.59 o 
  -1  -6   2        3.70        4.51      0.46 o 
   0  -6   2       78.20       82.10      1.78 o 
   1  -6   2      391.70      377.42      3.79 o 
   2  -6   2        0.30        3.54      0.34 o 
   3  -6   2        9.98       16.66      0.88 o 
   4  -6   2      227.87      214.64      3.61 o 
   5  -6   2       73.31       73.24      2.61 o 
   6  -6   2      194.02      194.06      5.11 o 
   7  -6   2       13.45       14.30      1.95 o 
   8  -6   2       24.97       23.98      4.48 o 
   9  -6   2       33.89       38.33      4.17 o 
  10  -6   2       42.88       45.69      4.93 o 
 -11  -5   2        0.23        4.12      2.26 o 
 -10  -5   2       87.25       98.85      4.37 o 
  -9  -5   2       39.13       33.82      3.00 o 
  -8  -5   2      258.96      236.16      5.08 o 
  -7  -5   2      206.51      186.05      3.39 o 
  -6  -5   2       36.84       32.38      1.68 o 
  -5  -5   2        2.59        1.30      0.64 o 
  -4  -5   2       14.03       21.94      0.96 o 
  -3  -5   2      328.75      339.12      3.62 o 
  -2  -5   2      630.27      697.85      5.72 o 
  -1  -5   2      589.03      610.46      5.22 o 
   0  -5   2      244.77      289.59      3.56 o 
   1  -5   2      300.32      330.58      3.79 o 
   2  -5   2       25.07       39.67      0.87 o 
   3  -5   2      381.55      409.26      3.27 o 
   4  -5   2     1200.00     1253.80     11.04 o 
   5  -5   2        5.39        2.00      0.84 o 
   6  -5   2        8.75       12.50      1.49 o 
   7  -5   2       47.25       45.69      2.67 o 
   8  -5   2       12.72       12.53      2.40 o 
   9  -5   2        0.20        0.00      2.99 o 
  10  -5   2        0.98       -0.50      1.71 o 
  11  -5   2       36.43       47.83      7.88 o 
 -11  -4   2       40.63       58.04      4.62 o 
 -10  -4   2      157.97      163.44      6.34 o 
  -9  -4   2        0.03        1.87      1.34 o 
  -8  -4   2       79.45       68.01      3.06 o 
  -7  -4   2       37.00       51.43      1.96 o 
  -6  -4   2        1.02       -0.05      0.64 o 
  -5  -4   2       22.56       18.72      1.00 o 
  -4  -4   2      943.47      971.33      7.36 o 
  -3  -4   2      804.45      810.46      5.74 o 
  -2  -4   2      611.50      638.66      4.71 o 
  -1  -4   2       36.55       32.87      0.85 o 
   0  -4   2      454.35      449.87      3.43 o 
   1  -4   2     1865.45     1968.22     15.06 o 
   2  -4   2      333.45      372.51      3.06 o 
   3  -4   2      383.33      389.18      3.37 o 
   4  -4   2     1310.29     1357.59     10.58 o 
   5  -4   2       38.61       38.32      1.56 o 
   6  -4   2       94.62       95.43      2.64 o 
   7  -4   2       44.53       45.40      2.61 o 
   8  -4   2      529.56      521.21      8.73 o 
   9  -4   2        0.10        1.12      1.91 o 
  10  -4   2        1.72       -0.40      1.82 o 
  11  -4   2       47.64       39.09      7.61 o 
 -11  -3   2        4.92       -0.48      1.82 o 
 -10  -3   2       13.19       10.77      4.57 o 
  -9  -3   2        5.60        7.60      2.59 o 
  -8  -3   2       88.95       86.74      3.47 o 
  -7  -3   2       98.25      121.52      2.70 o 
  -6  -3   2       11.81        9.50      0.87 o 
  -5  -3   2       32.06       32.91      1.24 o 
  -4  -3   2     1269.59     1364.89      9.19 o 
  -3  -3   2      877.21      923.16      6.05 o 
  -2  -3   2        0.97        0.17      0.29 o 
  -1  -3   2     1342.82     1341.83      9.79 o 
   0  -3   2        5.39        7.40      1.26 o 
   1  -3   2     1931.43     2110.56     14.74 o 
   2  -3   2        5.06       11.89      0.54 o 
   3  -3   2      985.37     1095.89      8.26 o 
   4  -3   2      248.60      294.32      3.19 o 
   5  -3   2        5.09        2.02      0.64 o 
   6  -3   2       13.17       17.31      2.20 o 
   7  -3   2     1630.17     1605.94     16.14 o 
   8  -3   2      258.36      255.94      4.99 o 
   9  -3   2        8.70        9.63      1.88 o 
  10  -3   2       44.66       41.39      4.34 o 
  11  -3   2       13.02       12.14      3.81 o 
 -11  -2   2      233.36      265.35     20.88 o 
 -10  -2   2       42.18       29.41      3.24 o 
  -9  -2   2       62.93       55.25      3.96 o 
  -8  -2   2       44.61       51.26      2.73 o 
  -7  -2   2      126.40      122.44      3.09 o 
  -6  -2   2      175.42      187.30      2.74 o 
  -5  -2   2       41.26       32.08      1.18 o 
  -4  -2   2      743.72      760.22      5.17 o 
  -3  -2   2      139.70      155.69      1.79 o 
  -2  -2   2     1020.50     1101.72      7.84 o 
  -1  -2   2      977.09     1024.05      7.55 o 
   0  -2   2     9808.29     9572.14     77.85 o 
   1  -2   2     1768.39     1888.85     12.29 o 
   2  -2   2     3404.24     3486.05     25.60 o 
   3  -2   2        9.03       12.40      0.53 o 
   4  -2   2       88.20       73.36      1.35 o 
   5  -2   2      340.30      327.47      4.12 o 
   6  -2   2       72.13       77.54      2.24 o 
   7  -2   2      137.66      146.99      4.23 o 
   8  -2   2     1222.03     1207.59     13.37 o 
   9  -2   2       19.16       19.06      2.28 o 
  10  -2   2        0.17        1.30      2.46 o 
  11  -2   2       30.79       28.77      3.19 o 
 -11  -1   2       97.04      113.17      5.37 o 
 -10  -1   2        0.18       -0.19      1.77 o 
  -9  -1   2       57.67       56.70      5.68 o 
  -8  -1   2      224.07      224.83      6.74 o 
  -7  -1   2       11.63       15.37      1.24 o 
  -6  -1   2      181.11      195.21      2.79 o 
  -5  -1   2       73.68       67.18      1.43 o 
  -4  -1   2      816.47      833.69      5.81 o 
  -3  -1   2      929.78      963.41      6.65 o 
  -2  -1   2      242.13      226.72      2.15 o 
  -1  -1   2     2265.04     2502.87     17.24 o 
   0  -1   2     1379.17     1405.28     18.03 o 
   1  -1   2       33.75       43.73      1.36 o 
   2  -1   2     7282.88     7558.97     55.89 o 
   3  -1   2       84.41       94.68      1.11 o 
   4  -1   2        9.14        3.99      0.33 o 
   5  -1   2      635.23      652.43      5.38 o 
   6  -1   2       14.70       12.77      1.05 o 
   7  -1   2       58.93       50.76      2.17 o 
   8  -1   2        1.28        3.84      1.46 o 
   9  -1   2       72.52       64.38      4.43 o 
  10  -1   2       97.47       95.13      8.60 o 
  11  -1   2       45.29       40.16      4.59 o 
  12  -1   2        7.94        9.78      3.58 o 
 -11   0   2        9.95       11.41      2.64 o 
 -10   0   2        4.57        2.63      1.96 o 
  -9   0   2        2.60        0.87      1.69 o 
  -8   0   2      102.15       97.23      3.93 o 
  -7   0   2      392.97      367.12      5.27 o 
  -6   0   2       84.82       78.68      1.79 o 
  -5   0   2      575.88      632.42      5.14 o 
  -4   0   2     1690.64     1791.15     12.06 o 
  -3   0   2       15.64       25.21      0.77 o 
  -2   0   2      210.68      220.34      2.09 o 
  -1   0   2     5998.47     5877.26     57.21 o 
   0   0   2     3457.21     3374.67     29.59 o 
   1   0   2     2081.06     1982.08     18.97 o 
   2   0   2     3108.72     3183.18     21.63 o 
   3   0   2      101.66      108.24      1.19 o 
   4   0   2       73.40       69.77      0.95 o 
   5   0   2     1735.32     1852.83     11.58 o 
   6   0   2       13.50       12.01      1.04 o 
   7   0   2       54.80       50.42      1.50 o 
   8   0   2       10.09       11.73      1.33 o 
   9   0   2      135.72      128.62      4.57 o 
  10   0   2        6.14        4.88      1.73 o 
  11   0   2        1.17        6.02      3.02 o 
  12   0   2      209.72      242.13     12.36 o 
 -11   1   2      100.17      125.94      5.46 o 
 -10   1   2        8.24        3.44      3.24 o 
  -9   1   2       89.33       84.02      4.37 o 
  -8   1   2      380.97      354.57      6.68 o 
  -7   1   2        0.00        2.61      0.74 o 
  -6   1   2       16.39       11.67      0.95 o 
  -5   1   2      330.44      319.96      3.46 o 
  -4   1   2       31.66       31.41      1.08 o 
  -3   1   2      104.39       92.40      1.36 o 
  -2   1   2       72.49       76.57      1.28 o 
  -1   1   2     2182.64     2234.21     16.89 o 
   0   1   2       11.01        6.99      0.30 o 
   1   1   2      246.11      212.82      1.74 o 
   2   1   2     6034.87     6282.11     36.89 o 
   3   1   2     1500.23     1490.38      9.54 o 
   4   1   2      223.32      258.34      2.48 o 
   5   1   2       61.41       56.89      0.98 o 
   6   1   2       46.80       50.10      1.33 o 
   7   1   2       34.94       26.91      1.31 o 
   8   1   2       58.67       60.91      2.05 o 
   9   1   2        8.70        8.97      1.29 o 
  10   1   2        9.07       10.94      2.00 o 
  11   1   2        0.71       -0.25      2.43 o 
  12   1   2       69.77       60.81      7.26 o 
 -11   2   2       31.33       17.27     10.42 o 
 -10   2   2        6.21        2.57      2.02 o 
  -9   2   2        1.57        0.37      2.79 o 
  -8   2   2      146.70      132.28      3.76 o 
  -7   2   2        1.82        5.35      0.85 o 
  -6   2   2      529.99      509.88      4.63 o 
  -5   2   2      434.01      427.79      3.92 o 
  -4   2   2       15.44       15.24      0.71 o 
  -3   2   2      971.02      937.52      9.36 o 
  -2   2   2      981.38     1023.11      7.13 o 
  -1   2   2      334.97      332.33      2.75 o 
   0   2   2     1881.63     1965.79     11.51 o 
   1   2   2     3889.96     3975.86     20.84 o 
   2   2   2     6348.79     6249.02     42.20 o 
   3   2   2     2636.04     2805.58     16.34 o 
   4   2   2       13.36       12.92      0.66 o 
   5   2   2     1273.00     1422.37     10.14 o 
   6   2   2      321.60      349.75      3.14 o 
   7   2   2      286.39      289.88      3.34 o 
   8   2   2        0.24       -0.45      0.64 o 
   9   2   2      257.51      257.21      5.66 o 
  10   2   2       45.59       40.96      2.31 o 
  11   2   2      161.39      153.42      9.00 o 
  12   2   2       21.73       26.03      5.31 o 
 -11   3   2      113.96      126.70      9.05 o 
 -10   3   2      173.27      185.67      6.33 o 
  -9   3   2       11.68        8.17      2.63 o 
  -8   3   2       19.42       16.25      2.51 o 
  -7   3   2        0.23        2.65      0.78 o 
  -6   3   2       71.17       59.43      1.95 o 
  -5   3   2      309.48      284.23      2.85 o 
  -4   3   2       22.07       23.42      0.81 o 
  -3   3   2      273.88      362.25      3.05 o 
  -2   3   2      133.16      124.29      1.53 o 
  -1   3   2      359.14      382.92      3.40 o 
   0   3   2      488.65      527.13      3.50 o 
   1   3   2       19.98       20.00      0.77 o 
   2   3   2     1443.87     1484.91      9.03 o 
   3   3   2        9.90       13.16      0.54 o 
   4   3   2      148.85      155.38      1.99 o 
   5   3   2        8.77        8.61      0.58 o 
   6   3   2      150.46      136.00      1.92 o 
   7   3   2      333.43      287.42      4.02 o 
   8   3   2      202.65      183.90      3.14 o 
   9   3   2       17.55       18.45      1.75 o 
  10   3   2       25.59       18.76      2.11 o 
  11   3   2      130.00      138.23      8.64 o 
  12   3   2        0.00        0.81      3.10 o 
 -11   4   2       11.88       12.92      4.33 o 
 -10   4   2       39.32       39.11      5.88 o 
  -9   4   2        0.19        0.29      1.79 o 
  -8   4   2       26.55       26.35      3.60 o 
  -7   4   2        4.92        3.86      1.29 o 
  -6   4   2      100.27       99.40      2.11 o 
  -5   4   2      202.37      180.00      2.36 o 
  -4   4   2       34.31       45.58      1.07 o 
  -3   4   2       65.61       53.93      1.07 o 
  -2   4   2     3397.29     3723.23     19.80 o 
  -1   4   2      595.95      613.03      4.20 o 
   0   4   2      357.23      375.66      2.71 o 
   1   4   2       10.04        5.56      0.38 o 
   2   4   2      389.19      391.10      3.23 o 
   3   4   2      208.83      227.80      2.13 o 
   4   4   2      121.65      122.28      1.57 o 
   5   4   2      206.94      191.95      2.26 o 
   6   4   2        5.46        7.27      0.65 o 
   7   4   2      602.05      571.27      6.25 o 
   8   4   2      377.50      383.04      5.16 o 
   9   4   2       37.74       40.86      2.29 o 
  10   4   2       57.42       63.51      3.72 o 
  11   4   2       14.16       10.92      2.09 o 
  12   4   2       60.32       55.29      6.99 o 
 -10   5   2        2.28        3.13      3.14 o 
  -9   5   2       33.78       39.29      3.19 o 
  -8   5   2       73.23       77.24      5.84 o 
  -7   5   2        0.25        2.06      0.98 o 
  -6   5   2      337.36      318.36      4.14 o 
  -5   5   2      885.70      789.92      9.48 o 
  -4   5   2      322.60      335.12      3.13 o 
  -3   5   2      249.83      291.75      2.76 o 
  -2   5   2     1512.10     1628.03      9.44 o 
  -1   5   2     1155.12     1210.14      7.21 o 
   0   5   2      591.99      617.19      4.11 o 
   1   5   2      507.69      536.63      3.83 o 
   2   5   2       94.62       93.35      1.26 o 
   3   5   2      432.33      490.02      4.17 o 
   4   5   2      224.88      233.20      2.40 o 
   5   5   2       32.26       27.36      1.00 o 
   6   5   2      657.27      651.55      5.43 o 
   7   5   2        3.77        4.12      0.88 o 
   8   5   2      519.89      500.06      6.07 o 
   9   5   2        0.89        1.54      1.31 o 
  10   5   2      126.95      121.52      7.51 o 
  11   5   2       69.29       63.37      9.42 o 
  12   5   2        0.30        0.62      3.42 o 
 -10   6   2        6.33        4.03      3.35 o 
  -9   6   2       70.99       75.79      6.97 o 
  -8   6   2      163.16      170.75      5.41 o 
  -7   6   2       54.42       55.02      2.57 o 
  -6   6   2       49.00       44.35      1.98 o 
  -5   6   2        0.16        0.50      0.68 o 
  -4   6   2      291.62      289.96      3.56 o 
  -3   6   2        8.38        9.00      0.69 o 
  -2   6   2      678.35      639.62      4.73 o 
  -1   6   2      455.95      475.97      3.73 o 
   0   6   2      323.76      327.85      2.67 o 
   1   6   2      812.62      825.55      5.57 o 
   2   6   2      152.74      167.59      1.87 o 
   3   6   2      103.82      110.39      1.58 o 
   4   6   2      100.37      113.32      1.78 o 
   5   6   2        0.76        0.03      0.49 o 
   6   6   2      554.39      566.47      5.44 o 
   7   6   2       61.80       54.91      2.03 o 
   8   6   2       38.85       33.56      2.02 o 
   9   6   2        0.02        2.65      1.39 o 
  10   6   2       48.39       41.48      3.15 o 
  12   6   2       16.20       16.60      3.44 o 
  -9   7   2        0.11        0.90      2.82 o 
  -8   7   2       19.22       21.91      4.59 o 
  -7   7   2       84.30       86.89      3.05 o 
  -6   7   2      203.07      216.77      4.74 o 
  -5   7   2      139.19      114.01      3.06 o 
  -4   7   2        6.93        6.39      0.82 o 
  -3   7   2      226.70      211.43      2.77 o 
  -2   7   2      109.96      122.69      1.69 o 
  -1   7   2        8.73       10.14      0.60 o 
   0   7   2     1646.70     1678.83      9.82 o 
   1   7   2     2061.19     2261.91     14.10 o 
   2   7   2     1059.14     1079.29      7.22 o 
   3   7   2      131.88      139.32      1.97 o 
   4   7   2       50.19       52.55      1.32 o 
   5   7   2      364.46      346.06      4.72 o 
   6   7   2       73.54       67.29      2.14 o 
   7   7   2     1223.42     1193.17     13.21 o 
   8   7   2        0.94        1.06      0.99 o 
   9   7   2      256.66      320.48     10.47 o 
  10   7   2       65.17       81.46      4.25 o 
  11   7   2       44.65       51.92      4.24 o 
  12   7   2      256.16      338.69      9.41 o 
  -9   8   2       30.27       43.39      6.58 o 
  -8   8   2        1.99        1.76      3.00 o 
  -7   8   2        7.06        6.54      2.51 o 
  -6   8   2      106.45      112.22      4.22 o 
  -5   8   2      134.22      129.55      3.00 o 
  -4   8   2        0.12        1.08      1.26 o 
  -3   8   2       24.14       25.95      1.67 o 
  -2   8   2      609.78      606.25      5.90 o 
  -1   8   2       17.36       22.73      0.83 o 
   0   8   2      368.73      365.25      3.22 o 
   1   8   2      532.96      542.46      4.53 o 
   2   8   2       50.42       48.05      1.16 o 
   3   8   2       19.78       26.93      0.97 o 
   4   8   2       42.75       43.20      1.33 o 
   5   8   2      369.17      353.08      4.08 o 
   6   8   2      118.23      121.17      2.88 o 
   7   8   2        0.15        0.67      0.90 o 
   8   8   2       95.30       97.04      3.63 o 
   9   8   2        2.70        1.33      1.99 o 
  10   8   2       16.32       18.03      2.38 o 
  11   8   2       48.26       43.07      3.43 o 
  -8   9   2        1.74       -2.22      3.00 o 
  -7   9   2       80.94       97.83      7.65 o 
  -6   9   2       24.14       16.92      2.46 o 
  -5   9   2        5.11        9.56      1.89 o 
  -4   9   2       73.05       70.45      2.72 o 
  -3   9   2       12.63       14.62      1.62 o 
  -2   9   2      239.29      243.41      4.25 o 
  -1   9   2      131.66      129.15      2.79 o 
   0   9   2      749.23      678.35      7.07 o 
   1   9   2      387.04      396.66      7.01 o 
   2   9   2       22.43       28.38      1.32 o 
   3   9   2       75.39       77.48      1.94 o 
   4   9   2       32.09       26.44      1.43 o 
   5   9   2       52.20       41.25      1.78 o 
   6   9   2      196.91      207.95      7.81 o 
   7   9   2       36.71       32.60      2.52 o 
   8   9   2        0.05        1.21      1.40 o 
   9   9   2        6.02        8.07      1.88 o 
  10   9   2      120.04      127.13      5.00 o 
  11   9   2       31.50       29.46      2.95 o 
  -8  10   2       38.96       48.56      6.98 o 
  -7  10   2        1.12        0.72      3.09 o 
  -6  10   2       76.36       92.26      5.56 o 
  -5  10   2      349.88      349.60      8.41 o 
  -4  10   2       88.46      102.51      4.31 o 
  -3  10   2      137.87      150.07      3.71 o 
  -2  10   2      198.47      173.63      4.40 o 
  -1  10   2      437.66      404.05      5.91 o 
   0  10   2        1.85        2.60      0.92 o 
   1  10   2      227.49      217.61      3.48 o 
   2  10   2       16.51       13.65      1.16 o 
   3  10   2       77.91       80.46      2.26 o 
   4  10   2      802.90      733.56      8.11 o 
   5  10   2       50.87       44.29      2.64 o 
   6  10   2       88.58       78.63      2.98 o 
   7  10   2       15.98       12.55      2.15 o 
   8  10   2       14.84       14.09      2.09 o 
   9  10   2       17.49       20.35      2.76 o 
  10  10   2       35.74       41.61      3.85 o 
  11  10   2        0.00        3.26      2.22 o 
  -7  11   2      126.93      130.54      9.35 o 
  -6  11   2       32.36       56.89      7.05 o 
  -5  11   2      219.22      236.83      7.11 o 
  -4  11   2       14.88       13.55      3.46 o 
  -3  11   2       59.28       62.99      3.74 o 
  -2  11   2        0.25        1.32      0.93 o 
  -1  11   2        0.94        0.08      0.82 o 
   0  11   2        0.71       -0.29      0.93 o 
   1  11   2       14.74       13.97      1.45 o 
   2  11   2       14.93       12.54      1.45 o 
   3  11   2        0.61       -0.27      0.90 o 
   4  11   2        0.02       -0.78      0.78 o 
   5  11   2        0.04        0.22      1.18 o 
   6  11   2      143.88      130.40      5.68 o 
   7  11   2        9.20       12.87      2.22 o 
   8  11   2        4.60        4.41      1.82 o 
   9  11   2       77.13       86.94      4.51 o 
  10  11   2        2.29       -0.42      4.17 o 
  -6  12   2       51.06       80.71      7.48 o 
  -5  12   2        8.04        5.69      3.07 o 
  -4  12   2       20.16       26.42      6.04 o 
  -3  12   2        8.83        6.88      2.62 o 
  -2  12   2       12.37        8.46      1.97 o 
  -1  12   2        9.04        8.61      1.77 o 
   0  12   2      184.07      148.69      3.49 o 
   1  12   2       20.37       26.76      1.90 o 
   2  12   2      140.85      133.29      3.51 o 
   3  12   2        0.13        2.57      1.12 o 
   4  12   2        0.47        1.47      1.44 o 
   5  12   2        0.53        1.54      2.11 o 
   6  12   2       64.40       58.90      3.97 o 
   7  12   2      168.91      180.37      7.66 o 
   8  12   2       34.16       30.20      3.07 o 
   9  12   2       55.09       53.43      4.58 o 
  10  12   2        1.59        2.41      2.23 o 
  -5  13   2        9.80       14.43      3.95 o 
  -3  13   2       45.55       57.26      5.26 o 
  -2  13   2       50.51       62.74      4.26 o 
  -1  13   2      209.15      214.22      6.51 o 
   0  13   2       10.19        7.47      1.83 o 
   1  13   2       51.92       58.80      3.98 o 
   2  13   2      236.78      247.80      4.88 o 
   3  13   2        8.31        7.97      1.81 o 
   4  13   2       34.56       27.03      5.19 o 
   5  13   2        7.06       10.78      2.14 o 
   6  13   2       52.55       49.44      3.78 o 
   7  13   2      145.21      153.20      5.63 o 
   8  13   2        6.17        7.13      3.14 o 
   9  13   2        1.10        7.01      2.38 o 
  -4  14   2      112.70      131.27      9.35 o 
  -3  14   2       20.12       25.85      4.93 o 
  -2  14   2       16.47       19.91      4.78 o 
  -1  14   2       21.98       20.62      4.98 o 
   0  14   2        0.27        3.65      3.19 o 
   1  14   2        9.57       10.82      2.66 o 
   2  14   2        1.72       -0.07      2.00 o 
   3  14   2       30.98       32.71      4.07 o 
   4  14   2      173.26      188.69      5.52 o 
   5  14   2      225.30      239.62      6.63 o 
   6  14   2      139.68      164.04      6.51 o 
   7  14   2      226.17      265.63      8.42 o 
   8  14   2        3.04        5.34      3.74 o 
  -2  15   2      124.02      137.34      9.79 o 
  -1  15   2       33.35       40.89      6.50 o 
   0  15   2        1.20        4.33      3.52 o 
   1  15   2       48.81       45.76      6.76 o 
   2  15   2       12.92       10.79      2.99 o 
   3  15   2       17.17       16.42      3.46 o 
   4  15   2        1.67        3.56      3.97 o 
   5  15   2      118.21      110.67      9.02 o 
   6  15   2       45.81       61.61      7.77 o 
   1  16   2       29.33       40.13      6.81 o 
   2  16   2        6.38       11.01      4.57 o 
   3  16   2        0.81        2.78      3.85 o 
   4  16   2       15.70       24.91      5.82 o 
  -3 -15   3       26.25       26.23      4.37 o 
  -2 -15   3       66.01       74.61      5.79 o 
  -1 -15   3      107.55       99.16      9.05 o 
   0 -15   3        6.04        7.91      2.34 o 
  -5 -14   3       84.53       89.01     10.27 o 
  -4 -14   3        0.00       -0.87      1.79 o 
  -3 -14   3       77.35       65.69      6.51 o 
  -2 -14   3       23.85       22.34      5.14 o 
  -1 -14   3       35.47       38.48      5.26 o 
   0 -14   3      156.56      171.21      7.23 o 
   1 -14   3        6.92       11.13      2.59 o 
   2 -14   3      184.66      187.14      9.85 o 
   3 -14   3        0.06        0.57      1.61 o 
  -7 -13   3      163.78      179.49     10.96 o 
  -6 -13   3        1.08        2.30      4.88 o 
  -5 -13   3      101.70       86.49     12.98 o 
  -4 -13   3       44.87       43.12      3.65 o 
  -3 -13   3        0.20       -0.30      1.41 o 
  -2 -13   3        0.56        0.33      1.44 o 
  -1 -13   3        9.69        9.40      2.92 o 
   0 -13   3       36.25       41.44      4.10 o 
   1 -13   3      270.35      272.38      8.88 o 
   2 -13   3       27.71       36.66      3.94 o 
   3 -13   3       25.55       24.10      3.49 o 
   4 -13   3       71.95       76.54      5.39 o 
  -8 -12   3        0.32        2.93      3.69 o 
  -7 -12   3       40.60       44.12      6.35 o 
  -6 -12   3      177.66      192.49      5.71 o 
  -5 -12   3      142.63      141.64      5.61 o 
  -4 -12   3        6.68        2.90      1.59 o 
  -3 -12   3       87.25       87.18      4.17 o 
  -2 -12   3       14.83       14.86      2.16 o 
  -1 -12   3       90.56       84.42      3.95 o 
   0 -12   3       44.06       36.48      5.93 o 
   1 -12   3       51.46       49.72      4.14 o 
   2 -12   3       29.91       27.48      4.68 o 
   3 -12   3      144.45      142.41      6.36 o 
   4 -12   3       44.23       50.67      4.65 o 
   5 -12   3       81.52       85.31      8.51 o 
   6 -12   3        7.00        4.66      4.34 o 
  -9 -11   3       26.66       31.00      6.25 o 
  -8 -11   3        2.81        5.01      4.10 o 
  -7 -11   3       68.58       71.50      5.65 o 
  -6 -11   3      115.79      125.08      5.71 o 
  -5 -11   3      427.35      416.38     11.52 o 
  -4 -11   3       98.98       97.17      4.35 o 
  -3 -11   3       41.04       34.92      3.80 o 
  -2 -11   3      284.31      263.64     11.43 o 
  -1 -11   3        7.22        7.78      1.57 o 
   0 -11   3       85.13       81.02      3.63 o 
   1 -11   3       17.09       16.70      2.52 o 
   2 -11   3       37.65       31.19      6.03 o 
   3 -11   3       77.85       76.60      4.53 o 
   4 -11   3       46.64       44.11      5.21 o 
   5 -11   3       21.11       17.57      4.26 o 
   6 -11   3       35.80       33.20      4.34 o 
   7 -11   3       45.72       44.99      6.02 o 
  -9 -10   3        4.95       -0.43      3.71 o 
  -8 -10   3       10.42        9.24      3.02 o 
  -7 -10   3        1.86        2.46      1.41 o 
  -6 -10   3        0.39        0.08      1.16 o 
  -5 -10   3      180.05      173.58      4.89 o 
  -4 -10   3       47.39       50.63      3.55 o 
  -3 -10   3       52.30       53.93      3.48 o 
  -2 -10   3     1213.09     1138.88     16.61 o 
  -1 -10   3      413.73      394.26      8.09 o 
   0 -10   3      239.91      227.47      7.40 o 
   1 -10   3       67.15       55.29      5.22 o 
   2 -10   3       38.22       41.90      3.90 o 
   3 -10   3      281.31      270.54      8.04 o 
   4 -10   3        0.66        0.30      1.25 o 
   5 -10   3        0.18       -0.59      1.42 o 
   6 -10   3        7.55        4.23      2.02 o 
   7 -10   3        0.05        0.15      1.55 o 
   8 -10   3        5.67        6.11      2.52 o 
 -10  -9   3       31.56       39.10      6.85 o 
  -9  -9   3       13.07       13.41      3.06 o 
  -8  -9   3      247.67      269.29     11.70 o 
  -7  -9   3      178.19      160.71      4.98 o 
  -6  -9   3        3.75        6.32      1.50 o 
  -5  -9   3      196.95      185.81      4.89 o 
  -4  -9   3        0.51        1.40      1.03 o 
  -3  -9   3       30.33       20.61      3.35 o 
  -2  -9   3        1.67        0.76      1.08 o 
  -1  -9   3      116.10      114.97      3.88 o 
   0  -9   3       35.32       31.54      2.40 o 
   1  -9   3      263.86      225.86      5.44 o 
   2  -9   3      331.63      316.53      8.11 o 
   3  -9   3      133.46      123.21      5.07 o 
   4  -9   3      100.26      106.32      4.90 o 
   5  -9   3       24.57       22.96      3.02 o 
   6  -9   3        1.39        3.46      1.79 o 
   7  -9   3        6.97        7.52      2.32 o 
   8  -9   3        3.30        3.72      2.11 o 
 -10  -8   3        9.85       10.34      3.74 o 
  -9  -8   3        4.15        0.70      1.59 o 
  -8  -8   3        2.57        3.17      1.65 o 
  -7  -8   3       37.04       40.23      2.30 o 
  -6  -8   3       29.09       30.47      2.23 o 
  -5  -8   3      126.82      124.88      4.29 o 
  -4  -8   3        9.97        8.17      1.37 o 
  -3  -8   3        3.97        2.53      1.03 o 
  -2  -8   3       34.48       27.35      3.15 o 
  -1  -8   3       26.22       28.19      3.68 o 
   0  -8   3      543.87      510.32      8.54 o 
   1  -8   3      559.17      522.37      8.60 o 
   2  -8   3      624.17      639.52      9.92 o 
   3  -8   3       13.14       11.24      3.17 o 
   4  -8   3      263.30      241.93      7.12 o 
   5  -8   3        2.78       -0.59      1.14 o 
   6  -8   3        7.89        6.68      1.90 o 
   7  -8   3      292.04      288.40     12.62 o 
   8  -8   3        2.06       -0.80      1.53 o 
   9  -8   3        0.04       -0.24      1.80 o 
 -10  -7   3       14.21       27.01      6.88 o 
  -9  -7   3       19.97       31.09      4.47 o 
  -8  -7   3       73.65       73.73      4.43 o 
  -7  -7   3        4.10        6.86      1.20 o 
  -6  -7   3        7.42        4.79      0.98 o 
  -5  -7   3       70.34       76.91      2.17 o 
  -4  -7   3      996.70      922.03      9.88 o 
  -3  -7   3      101.56      100.78      2.37 o 
  -2  -7   3       66.22       65.79      1.75 o 
  -1  -7   3      172.46      166.77      2.82 o 
   0  -7   3        5.78        5.33      1.04 o 
   1  -7   3       40.22       41.57      2.04 o 
   2  -7   3       35.09       49.05      2.63 o 
   3  -7   3      107.91       93.59      2.99 o 
   4  -7   3      781.83      734.90     13.61 o 
   5  -7   3       55.21       50.45      3.71 o 
   6  -7   3       31.45       29.99      3.12 o 
   7  -7   3       15.83       19.77      2.88 o 
   8  -7   3       52.82       66.40      5.20 o 
   9  -7   3       79.04       93.84      5.67 o 
  10  -7   3       13.01       20.22      3.60 o 
 -11  -6   3       35.16       39.02      6.46 o 
 -10  -6   3       11.98       13.35      2.38 o 
  -9  -6   3       64.86       76.55      4.08 o 
  -8  -6   3       20.93       21.62      3.63 o 
  -7  -6   3       11.68        7.56      1.21 o 
  -6  -6   3      105.36      101.28      2.73 o 
  -5  -6   3      261.50      246.28      4.03 o 
  -4  -6   3      244.72      221.80      3.18 o 
  -3  -6   3       99.00       95.32      2.23 o 
  -2  -6   3       19.32       31.05      1.31 o 
  -1  -6   3      993.64     1042.73      7.86 o 
   0  -6   3      711.15      764.83      7.70 o 
   1  -6   3      145.50      145.76      2.13 o 
   2  -6   3      112.19      117.78      1.71 o 
   3  -6   3      283.05      305.09      4.61 o 
   4  -6   3      313.58      312.56      4.97 o 
   5  -6   3       13.50       12.79      1.53 o 
   6  -6   3      213.96      206.07      6.60 o 
   7  -6   3      176.99      186.23      6.74 o 
   8  -6   3      102.18       91.85      5.07 o 
   9  -6   3        0.02        1.34      1.49 o 
  10  -6   3       40.80       37.88      4.47 o 
 -11  -5   3       21.31       27.76      3.47 o 
 -10  -5   3        0.30       -0.39      2.89 o 
  -9  -5   3        8.19        4.98      1.73 o 
  -8  -5   3      344.89      312.78      7.28 o 
  -7  -5   3        3.60        0.75      0.86 o 
  -6  -5   3      185.77      169.95      3.51 o 
  -5  -5   3       45.13       35.96      1.75 o 
  -4  -5   3       30.13       33.46      1.44 o 
  -3  -5   3      141.31      157.28      2.58 o 
  -2  -5   3      265.99      286.01      3.44 o 
  -1  -5   3      633.69      666.45      5.73 o 
   0  -5   3      206.86      199.66      2.14 o 
   1  -5   3      626.90      684.15      6.78 o 
   2  -5   3     1940.69     1993.68     14.55 o 
   3  -5   3      137.88      133.24      1.83 o 
   4  -5   3      553.40      574.42      6.47 o 
   5  -5   3       80.32       75.23      2.21 o 
   6  -5   3      626.39      611.88      8.57 o 
   7  -5   3       53.01       48.66      2.62 o 
   8  -5   3        0.21       -0.51      1.45 o 
   9  -5   3        0.61        0.61      1.58 o 
  10  -5   3       25.39       18.58      3.33 o 
  11  -5   3        0.02       -1.22      1.90 o 
 -11  -4   3        7.14        4.50      2.24 o 
 -10  -4   3        0.00        0.95      1.92 o 
  -9  -4   3        1.62        1.45      1.62 o 
  -8  -4   3        4.11        7.81      1.33 o 
  -7  -4   3      578.66      536.72      6.29 o 
  -6  -4   3      255.73      209.64      3.35 o 
  -5  -4   3      134.84      135.42      2.82 o 
  -4  -4   3       12.94       23.05      1.06 o 
  -3  -4   3      215.28      253.83      2.36 o 
  -2  -4   3       20.28       28.78      1.00 o 
  -1  -4   3     1381.89     1487.44     11.01 o 
   0  -4   3       24.41       17.18      0.71 o 
   1  -4   3      779.90      778.53      6.14 o 
   2  -4   3       72.64       93.77      1.36 o 
   3  -4   3     1253.71     1300.91     11.07 o 
   4  -4   3      812.79      912.32      8.19 o 
   5  -4   3      308.23      334.52      4.71 o 
   6  -4   3      186.79      185.74      4.03 o 
   7  -4   3        2.84        2.95      1.08 o 
   8  -4   3       98.86      102.45      5.76 o 
   9  -4   3        2.41        3.62      2.57 o 
  10  -4   3       60.41       66.17      6.28 o 
  11  -4   3       22.61       22.95      3.87 o 
 -11  -3   3       73.99       96.17     12.89 o 
 -10  -3   3        8.47       13.27      2.58 o 
  -9  -3   3       69.95       59.45      4.06 o 
  -8  -3   3        4.82        3.33      1.30 o 
  -7  -3   3      320.10      290.02      4.42 o 
  -6  -3   3        3.35        0.62      0.65 o 
  -5  -3   3       41.48       43.38      1.29 o 
  -4  -3   3      211.56      246.12      2.93 o 
  -3  -3   3        3.99        3.76      0.48 o 
  -2  -3   3      139.85      184.98      2.34 o 
  -1  -3   3       18.84       15.99      0.79 o 
   0  -3   3     1077.19     1101.95      8.18 o 
   1  -3   3      973.00      992.49      8.01 o 
   2  -3   3      201.04      228.49      2.36 o 
   3  -3   3     2332.92     2538.16     19.38 o 
   4  -3   3      329.78      351.99      3.46 o 
   5  -3   3      627.26      664.58      6.70 o 
   6  -3   3      353.41      358.37      5.73 o 
   7  -3   3      880.45      896.42     11.46 o 
   8  -3   3       93.79      105.25      3.53 o 
   9  -3   3      186.90      187.68      9.22 o 
  10  -3   3       18.98       10.64      2.63 o 
  11  -3   3       16.52       17.98      3.76 o 
 -11  -2   3       95.21       86.37      5.02 o 
 -10  -2   3        4.40        4.38      2.01 o 
  -9  -2   3       37.33       20.88      2.87 o 
  -8  -2   3      130.46      117.69      4.55 o 
  -7  -2   3      399.23      370.53      5.31 o 
  -6  -2   3       10.95        3.97      0.75 o 
  -5  -2   3      177.67      169.37      2.32 o 
  -4  -2   3      117.73      143.41      1.94 o 
  -3  -2   3     2719.90     3017.88     20.51 o 
  -2  -2   3     1399.10     1268.12      9.09 o 
  -1  -2   3       65.67       57.11      1.19 o 
   0  -2   3       12.26        9.80      0.51 o 
   1  -2   3    10875.04    10995.22     69.83 o 
   2  -2   3      867.08      913.27      7.36 o 
   3  -2   3     1823.21     1988.41     14.10 o 
   4  -2   3       28.70       34.54      0.84 o 
   5  -2   3       30.86       29.53      0.97 o 
   6  -2   3      228.87      240.91      3.91 o 
   7  -2   3       26.17       30.27      2.04 o 
   8  -2   3       26.51       27.33      2.64 o 
   9  -2   3      386.11      379.92     13.65 o 
  10  -2   3        3.93        2.21      1.81 o 
  11  -2   3       45.36       44.91      4.77 o 
 -11  -1   3       95.37      106.22      9.86 o 
 -10  -1   3        1.34        2.35      1.69 o 
  -9  -1   3        1.98        0.34      1.72 o 
  -8  -1   3        2.02        2.24      2.04 o 
  -7  -1   3        0.02        2.02      0.85 o 
  -6  -1   3       64.03       68.03      1.71 o 
  -5  -1   3      163.40      199.61      2.82 o 
  -4  -1   3        5.70       14.97      0.95 o 
  -3  -1   3      814.96      890.92      6.95 o 
  -2  -1   3      642.91      642.86      5.03 o 
  -1  -1   3     2115.68     2193.77     18.26 o 
   0  -1   3     6334.08     6603.65     59.12 o 
   1  -1   3    22400.96    22737.59    214.69 o 
   2  -1   3     5088.38     5312.84     38.87 o 
   3  -1   3     1633.10     1670.39     12.98 o 
   4  -1   3       44.14       44.97      0.83 o 
   5  -1   3      280.58      287.24      3.18 o 
   6  -1   3      270.77      261.96      3.42 o 
   7  -1   3       17.21       16.61      1.33 o 
   8  -1   3      630.93      621.77      8.17 o 
   9  -1   3       27.03       31.35      4.87 o 
  10  -1   3       41.78       39.41      4.13 o 
  11  -1   3       44.72       52.30      5.24 o 
 -11   0   3       57.53       62.03      4.35 o 
 -10   0   3       30.98       24.55      3.02 o 
  -9   0   3      190.45      198.10      6.69 o 
  -8   0   3        3.83        2.32      1.41 o 
  -7   0   3        1.27        5.11      1.21 o 
  -6   0   3      298.07      309.49      3.72 o 
  -5   0   3       37.24       42.08      1.44 o 
  -4   0   3     2980.32     3185.84     22.90 o 
  -3   0   3       50.26       64.72      1.24 o 
  -2   0   3      200.78      204.60      2.22 o 
  -1   0   3      618.54      627.47      6.63 o 
   0   0   3     1193.94     1226.29      9.23 o 
   1   0   3     2880.50     3116.88     29.84 o 
   2   0   3      622.16      648.41      4.85 o 
   3   0   3     2487.10     2496.67     17.47 o 
   4   0   3      187.37      203.18      2.10 o 
   5   0   3      174.27      171.11      2.81 o 
   6   0   3      143.07      132.51      2.38 o 
   7   0   3      130.80      121.93      2.90 o 
   8   0   3      181.75      179.50      5.02 o 
   9   0   3       81.49       82.82      3.71 o 
  10   0   3       16.22       12.25      2.01 o 
  11   0   3        8.94        9.75      2.92 o 
  12   0   3        6.45        8.00      3.58 o 
 -11   1   3       13.33       20.58      2.97 o 
 -10   1   3        3.73        4.72      1.93 o 
  -9   1   3        0.00       -0.93      1.60 o 
  -8   1   3      101.70       99.96      4.60 o 
  -7   1   3      225.45      204.64      4.13 o 
  -6   1   3      598.25      631.27      6.76 o 
  -5   1   3       23.81       25.11      1.23 o 
  -4   1   3      145.55      162.88      2.36 o 
  -3   1   3      437.40      524.78      4.46 o 
  -2   1   3      748.80      838.71      6.44 o 
  -1   1   3      421.55      458.34      3.99 o 
   0   1   3     1447.22     1473.93     12.41 o 
   1   1   3     7935.81     8131.51     86.77 o 
   2   1   3     1221.07     1277.56     10.31 o 
   3   1   3      761.70      833.52      6.41 o 
   4   1   3      151.09      157.58      2.14 o 
   5   1   3      108.74      114.49      1.91 o 
   6   1   3     1163.70     1222.39     11.31 o 
   7   1   3       72.21       70.55      1.97 o 
   8   1   3      157.46      153.58      3.62 o 
   9   1   3       47.37       41.22      3.01 o 
  10   1   3       47.24       47.14      3.43 o 
  11   1   3       67.41       65.08      4.06 o 
  12   1   3        5.13        6.88      3.39 o 
 -11   2   3       10.63       17.53      3.10 o 
 -10   2   3       20.25       20.91      3.05 o 
  -9   2   3       29.36       22.41      2.94 o 
  -8   2   3        6.30        5.23      2.94 o 
  -7   2   3       30.29       30.62      1.80 o 
  -6   2   3      139.81      124.41      2.27 o 
  -5   2   3      444.75      389.17      5.17 o 
  -4   2   3      116.62      104.60      2.07 o 
  -3   2   3      407.79      421.36      3.89 o 
  -2   2   3       54.11       57.80      1.14 o 
  -1   2   3      965.49      999.88      7.35 o 
   0   2   3        2.60        4.52      0.41 o 
   1   2   3     3864.88     3997.62     27.05 o 
   2   2   3       69.90       73.86      1.01 o 
   3   2   3       61.47       48.52      0.76 o 
   4   2   3       16.22       20.17      0.73 o 
   5   2   3        0.15        0.03      0.75 o 
   6   2   3       10.48        8.31      0.75 o 
   7   2   3       72.13       63.03      2.17 o 
   8   2   3       43.25       40.77      1.83 o 
   9   2   3       37.86       47.40      4.16 o 
  10   2   3      266.24      257.39     12.39 o 
  11   2   3       41.43       42.85      4.14 o 
  12   2   3        3.00        1.78      2.95 o 
 -11   3   3       20.01       25.37      3.09 o 
 -10   3   3       15.89       21.15      3.01 o 
  -9   3   3        3.30        1.90      4.23 o 
  -8   3   3       37.58       26.27      2.06 o 
  -7   3   3      221.95      198.51      3.66 o 
  -6   3   3      806.66      725.14      7.99 o 
  -5   3   3       63.86       60.85      1.65 o 
  -4   3   3      116.40      105.05      1.75 o 
  -3   3   3      388.11      447.85      3.66 o 
  -2   3   3       36.66       35.18      0.89 o 
  -1   3   3      411.85      422.42      3.48 o 
   0   3   3      138.71      126.37      1.50 o 
   1   3   3     4061.82     4242.68     26.11 o 
   2   3   3     1184.32     1157.32      6.92 o 
   3   3   3      370.83      417.01      3.03 o 
   4   3   3      744.06      798.77      5.76 o 
   5   3   3        7.72        6.80      0.53 o 
   6   3   3        4.11        4.49      0.55 o 
   7   3   3        9.55        7.91      0.88 o 
   8   3   3      197.16      183.37      3.11 o 
   9   3   3       53.17       66.04      3.78 o 
  10   3   3        4.59        7.74      1.89 o 
  11   3   3       37.29       36.00      5.50 o 
  12   3   3        6.29        0.77      3.17 o 
  -9   4   3        8.48       10.81      3.43 o 
  -8   4   3       67.28       66.69      4.33 o 
  -7   4   3       88.26       93.40      3.84 o 
  -6   4   3        4.58        2.54      0.84 o 
  -5   4   3      189.25      170.19      2.53 o 
  -4   4   3      111.86      116.86      1.83 o 
  -3   4   3       32.83       34.48      0.99 o 
  -2   4   3      375.11      365.62      3.12 o 
  -1   4   3      628.48      629.74      4.70 o 
   0   4   3      481.05      559.19      4.70 o 
   1   4   3        0.01        1.88      0.45 o 
   2   4   3      425.08      447.94      3.14 o 
   3   4   3       75.61       88.65      1.20 o 
   4   4   3       44.59       52.32      1.04 o 
   5   4   3       37.79       39.69      0.98 o 
   6   4   3       79.76       82.62      1.80 o 
   7   4   3     1677.46     1567.70     13.10 o 
   8   4   3       25.50       15.80      1.21 o 
   9   4   3       28.23       27.20      2.68 o 
  10   4   3       12.26        6.16      1.32 o 
  11   4   3        5.16        6.07      3.21 o 
  12   4   3        0.67       -2.44      2.44 o 
 -10   5   3       13.21       15.25      4.40 o 
  -9   5   3       79.06       85.16      5.34 o 
  -8   5   3       19.73       21.87      2.92 o 
  -7   5   3       51.93       50.24      2.70 o 
  -6   5   3      159.40      153.37      3.16 o 
  -5   5   3     1168.50     1147.28     11.08 o 
  -4   5   3      747.41      700.50      5.66 o 
  -3   5   3       27.25       27.92      1.00 o 
  -2   5   3      185.40      221.28      2.55 o 
  -1   5   3     2015.44     2120.33     15.23 o 
   0   5   3      365.28      373.26      2.91 o 
   1   5   3       24.31       30.94      0.77 o 
   2   5   3      287.99      347.94      2.88 o 
   3   5   3     1614.10     1747.13     11.01 o 
   4   5   3     1258.94     1371.94      8.67 o 
   5   5   3      294.61      304.33      3.04 o 
   6   5   3      387.99      368.67      3.80 o 
   7   5   3      700.30      638.12      6.76 o 
   8   5   3       90.17       82.44      2.26 o 
   9   5   3      220.29      213.04      4.38 o 
  10   5   3        4.52        2.99      1.60 o 
  11   5   3        2.55        2.05      2.80 o 
  12   5   3       10.03       12.16      4.17 o 
 -10   6   3       32.65       36.06      6.02 o 
  -9   6   3       11.30       18.40      2.64 o 
  -8   6   3        3.51        2.56      1.90 o 
  -7   6   3       85.25       89.14      6.63 o 
  -6   6   3      182.84      197.21      3.60 o 
  -5   6   3       86.65       92.01      2.38 o 
  -4   6   3      181.34      155.78      2.80 o 
  -3   6   3      915.10      926.73      6.61 o 
  -2   6   3      399.85      447.18      3.80 o 
  -1   6   3       98.26      102.01      1.43 o 
   0   6   3       80.19       69.77      1.18 o 
   1   6   3        9.63        8.04      0.51 o 
   2   6   3       44.46       53.10      1.17 o 
   3   6   3      751.99      907.20      7.31 o 
   4   6   3      460.81      459.10      3.68 o 
   5   6   3      375.03      363.37      3.55 o 
   6   6   3      686.41      632.34      6.00 o 
   7   6   3       59.96       63.18      2.04 o 
   8   6   3     1559.39     1477.99     16.08 o 
   9   6   3       98.33       98.55      3.11 o 
  10   6   3        4.05        7.08      1.68 o 
  11   6   3      111.80      121.99      9.94 o 
  12   6   3       48.68       57.62      7.13 o 
  -9   7   3        6.23        4.48      3.43 o 
  -8   7   3      173.05      204.80      6.39 o 
  -7   7   3      382.47      375.83      9.12 o 
  -6   7   3        8.82        6.73      1.15 o 
  -5   7   3       28.05       27.65      1.49 o 
  -4   7   3       27.54       17.09      1.24 o 
  -3   7   3        0.25        0.54      0.51 o 
  -2   7   3      312.32      310.45      3.07 o 
  -1   7   3       19.06       24.31      0.93 o 
   0   7   3      293.68      294.50      2.84 o 
   1   7   3      102.08      106.67      1.67 o 
   2   7   3      796.97      870.57      8.68 o 
   3   7   3      236.15      257.15      2.77 o 
   4   7   3       47.12       53.12      1.19 o 
   5   7   3       43.10       29.94      1.27 o 
   6   7   3      229.59      241.94      3.73 o 
   7   7   3      662.37      616.37      6.91 o 
   8   7   3        0.06       -0.09      0.90 o 
   9   7   3       38.18       36.96      5.11 o 
  10   7   3      370.82      391.47      8.45 o 
  11   7   3      413.86      458.11     10.92 o 
  12   7   3        4.42        1.73      2.51 o 
  -9   8   3        2.70        0.35      2.98 o 
  -8   8   3       18.18       17.45      4.41 o 
  -7   8   3      155.06      147.99      5.26 o 
  -6   8   3       24.17       30.52      2.36 o 
  -5   8   3       58.00       49.93      2.70 o 
  -4   8   3       98.76       79.76      2.29 o 
  -3   8   3      128.63      118.74      2.34 o 
  -2   8   3        5.62        7.10      0.76 o 
  -1   8   3        0.05        1.16      0.43 o 
   0   8   3      180.82      164.33      1.97 o 
   1   8   3     3004.61     2973.74     18.36 o 
   2   8   3      207.61      232.85      2.75 o 
   3   8   3       11.95       11.30      0.75 o 
   4   8   3      233.84      221.34      2.81 o 
   5   8   3      302.06      271.26      4.41 o 
   6   8   3     1529.83     1475.04     12.90 o 
   7   8   3      579.59      546.48      7.60 o 
   8   8   3       64.40       68.38      3.19 o 
   9   8   3       23.97       22.11      2.97 o 
  10   8   3      167.14      186.30      7.07 o 
  11   8   3        9.74        9.60      2.64 o 
  12   8   3        0.05        0.84      2.19 o 
  -8   9   3        2.22        2.08      3.33 o 
  -7   9   3       55.06       50.33      6.41 o 
  -6   9   3       31.94       27.19      2.73 o 
  -5   9   3        5.37        3.87      1.29 o 
  -4   9   3       20.26       15.57      1.71 o 
  -3   9   3       77.22       69.81      2.77 o 
  -2   9   3       19.46       26.72      1.41 o 
  -1   9   3        5.51        6.80      0.93 o 
   0   9   3       50.55       43.32      1.40 o 
   1   9   3       12.40        9.34      0.86 o 
   2   9   3        0.08        0.79      0.49 o 
   3   9   3      206.17      194.56      2.49 o 
   4   9   3      596.27      573.35      5.19 o 
   5   9   3       64.26       61.95      1.97 o 
   6   9   3       39.71       31.78      1.95 o 
   7   9   3        1.17        1.96      1.16 o 
   8   9   3        5.12        2.41      1.79 o 
   9   9   3        0.46        0.72      1.47 o 
  10   9   3        2.96        0.61      2.49 o 
  11   9   3        0.15        3.07      1.50 o 
  -7  10   3        8.77        7.00      3.88 o 
  -6  10   3       72.75       83.37      7.32 o 
  -5  10   3       33.92       44.09      2.39 o 
  -4  10   3        2.41        9.40      1.47 o 
  -3  10   3        4.49        7.57      1.71 o 
  -2  10   3       88.68       95.58      3.21 o 
  -1  10   3      681.81      708.11      7.61 o 
   0  10   3     1595.64     1460.68     13.23 o 
   1  10   3        2.33        1.92      1.15 o 
   2  10   3      254.83      245.88      3.97 o 
   3  10   3       92.62       85.59      2.38 o 
   4  10   3       63.32       65.51      2.18 o 
   5  10   3      403.13      347.53      7.23 o 
   6  10   3       13.11       21.72      2.40 o 
   7  10   3        1.24        3.28      1.62 o 
   8  10   3       82.45       93.24      5.19 o 
   9  10   3        0.12        2.13      1.61 o 
  10  10   3       13.44       14.06      2.30 o 
  11  10   3       43.11       32.80      5.01 o 
  -7  11   3       48.57       59.50      7.79 o 
  -6  11   3        7.69       15.64      4.52 o 
  -5  11   3       17.38       16.37      4.34 o 
  -4  11   3       82.71      105.74      7.66 o 
  -3  11   3      184.44      180.33      4.46 o 
  -2  11   3       16.89       13.45      1.70 o 
  -1  11   3       30.50       26.45      1.88 o 
   0  11   3      198.30      214.05      4.35 o 
   1  11   3       21.52       16.13      1.63 o 
   2  11   3       24.53       26.17      1.59 o 
   3  11   3        1.59       -0.74      0.82 o 
   4  11   3      192.11      200.69      4.55 o 
   5  11   3       64.16       64.30      3.72 o 
   6  11   3       40.52       38.99      5.38 o 
   7  11   3       43.95       41.05      3.31 o 
   8  11   3        0.14        1.29      1.62 o 
   9  11   3       67.55       70.69      4.28 o 
  10  11   3        3.14        2.24      2.17 o 
  -6  12   3        2.92        9.53      4.07 o 
  -5  12   3        9.02        4.28      3.33 o 
  -4  12   3        1.84        3.11      2.79 o 
  -3  12   3        3.47        7.11      3.67 o 
  -2  12   3      220.41      242.31      5.22 o 
  -1  12   3        2.67        1.24      1.12 o 
   0  12   3       27.79       24.16      1.92 o 
   1  12   3       93.26      108.15      3.25 o 
   2  12   3        0.26        1.13      1.04 o 
   3  12   3      270.54      280.26      6.97 o 
   4  12   3       41.17       51.66      3.64 o 
   5  12   3      240.86      214.04      6.30 o 
   6  12   3       51.51       50.72      3.73 o 
   7  12   3        1.79        3.96      1.72 o 
   8  12   3        5.93        9.45      2.34 o 
   9  12   3      112.67      109.68      7.93 o 
  10  12   3       27.21       23.89      3.40 o 
  -5  13   3        9.01        8.63      4.23 o 
  -4  13   3       19.09       23.34      4.86 o 
  -3  13   3        3.63        3.18      4.33 o 
  -2  13   3      124.71      130.68      9.06 o 
  -1  13   3       72.81       74.47      7.09 o 
   0  13   3      133.20      134.92      5.07 o 
   1  13   3        4.14        1.16      1.44 o 
   2  13   3       55.80       53.32      5.72 o 
   3  13   3       55.96       63.75      3.91 o 
   4  13   3        6.88        8.01      2.15 o 
   5  13   3      257.26      258.12      8.51 o 
   6  13   3       16.66       14.39      2.57 o 
   7  13   3        0.26        1.50      1.57 o 
   8  13   3       53.23       75.57      5.02 o 
   9  13   3       42.01       51.63      4.74 o 
  -4  14   3       42.64       31.56      5.90 o 
  -3  14   3       30.55       18.96      6.07 o 
  -2  14   3        5.16        3.98      3.33 o 
  -1  14   3       25.67       22.55      5.15 o 
   0  14   3       68.04       61.82      7.30 o 
   1  14   3        4.04        4.10      2.09 o 
   2  14   3        1.74        4.67      1.88 o 
   3  14   3        0.59       -0.74      1.46 o 
   4  14   3        0.11        1.73      1.79 o 
   5  14   3       37.18       41.89      4.12 o 
   6  14   3      625.76      705.65     13.29 o 
   7  14   3       61.31       68.44      6.68 o 
   8  14   3       16.02       14.19      2.72 o 
  -2  15   3        8.01       14.36      4.45 o 
  -1  15   3        1.19        9.14      4.19 o 
   0  15   3      310.16      340.94     15.27 o 
   1  15   3      315.02      347.76     15.23 o 
   2  15   3       21.37       25.93      3.87 o 
   3  15   3       77.01       78.57      7.10 o 
   4  15   3      200.44      210.94      8.85 o 
   5  15   3        7.07        7.22      2.73 o 
   6  15   3       24.82       28.86      4.27 o 
   7  15   3      240.77      310.23      9.41 o 
   0  16   3        3.72        6.79      4.41 o 
   1  16   3        5.38        7.38      4.25 o 
   2  16   3        1.96        3.88      3.56 o 
   3  16   3       89.98       95.45      8.20 o 
   4  16   3       23.11       15.91      5.16 o 
   5  16   3       38.53        5.71      3.93 o 
  -5 -14   4        0.41       -0.54      1.94 o 
  -4 -14   4       87.21       73.78      7.02 o 
  -3 -14   4       13.31       13.63      2.93 o 
  -2 -14   4       21.80       18.45      2.49 o 
  -1 -14   4       57.97       65.23      5.20 o 
   0 -14   4        0.09        0.41      1.49 o 
   1 -14   4       33.73       43.49      4.83 o 
   2 -14   4       78.05       69.28      5.59 o 
  -6 -13   4       60.17       62.96      5.56 o 
  -5 -13   4       33.87       30.31      3.93 o 
  -4 -13   4       71.14       67.80      4.60 o 
  -3 -13   4        0.40        2.64      1.99 o 
  -2 -13   4       17.25       16.85      2.45 o 
  -1 -13   4        4.31        2.90      1.85 o 
   0 -13   4      276.34      273.36      8.84 o 
   1 -13   4        4.20        9.10      2.23 o 
   2 -13   4      146.81      154.82      6.67 o 
   3 -13   4      109.92      114.62      7.49 o 
   4 -13   4       90.29       91.45      5.71 o 
  -7 -12   4       69.76       91.41      7.92 o 
  -6 -12   4       10.25        3.71      2.00 o 
  -5 -12   4        0.72       -0.46      1.66 o 
  -4 -12   4      302.74      302.55      8.20 o 
  -3 -12   4       88.80       84.56      4.30 o 
  -2 -12   4        2.32        1.04      1.24 o 
  -1 -12   4       14.67       13.08      2.60 o 
   0 -12   4       75.63       74.98      5.48 o 
   1 -12   4       64.10       55.78      9.07 o 
   2 -12   4      232.47      228.09      7.89 o 
   3 -12   4        9.04        9.18      2.29 o 
   4 -12   4      123.66      131.58      8.19 o 
   5 -12   4      185.91      197.72      8.04 o 
  -8 -11   4        3.66        1.23      3.58 o 
  -7 -11   4       91.85       98.55      5.24 o 
  -6 -11   4      150.66      153.59      6.46 o 
  -5 -11   4        1.35        1.83      1.44 o 
  -4 -11   4       45.32       44.11      3.44 o 
  -3 -11   4       21.61       16.09      2.12 o 
  -2 -11   4       25.36       23.76      2.73 o 
  -1 -11   4        1.69        0.94      1.82 o 
   0 -11   4       69.13       78.89      3.63 o 
   1 -11   4       32.76       34.78      3.30 o 
   2 -11   4       38.70       36.15      3.49 o 
   3 -11   4       41.64       36.76      3.67 o 
   4 -11   4       34.18       40.05      3.93 o 
   5 -11   4       16.31       15.74      3.09 o 
   6 -11   4        3.20        6.19      2.31 o 
  -9 -10   4        0.49        1.17      4.40 o 
  -8 -10   4       72.07       91.74      8.26 o 
  -7 -10   4        8.99       10.51      3.63 o 
  -6 -10   4        1.32        3.05      1.30 o 
  -5 -10   4       54.67       49.69      3.95 o 
  -4 -10   4      164.31      168.52      5.55 o 
  -3 -10   4       57.85       55.34      3.34 o 
  -2 -10   4      366.51      349.54      7.77 o 
  -1 -10   4       18.46       20.14      2.15 o 
   0 -10   4      139.61      147.00      6.57 o 
   1 -10   4      115.66      108.54      4.87 o 
   2 -10   4        0.38        1.69      1.22 o 
   3 -10   4      226.99      222.39      7.18 o 
   4 -10   4       32.69       30.66      3.34 o 
   5 -10   4        0.41        1.29      1.51 o 
   6 -10   4        0.01       -0.39      1.27 o 
   7 -10   4        2.40        0.70      1.47 o 
  -9  -9   4        8.28        7.54      4.63 o 
  -8  -9   4       19.47       20.50      5.39 o 
  -7  -9   4       11.54       12.13      1.94 o 
  -6  -9   4       66.02       61.40      3.37 o 
  -5  -9   4      102.85       85.78      5.16 o 
  -4  -9   4      130.75      125.11      4.56 o 
  -3  -9   4       41.43       34.70      2.72 o 
  -2  -9   4      115.03      101.66      3.81 o 
  -1  -9   4       97.71       86.76      3.44 o 
   0  -9   4      158.93      142.23      5.84 o 
   1  -9   4       13.31       14.05      1.72 o 
   2  -9   4      586.93      560.36     14.22 o 
   3  -9   4        5.32        8.26      3.89 o 
   4  -9   4       35.00       33.46      3.25 o 
   5  -9   4        0.10       -0.87      1.46 o 
   6  -9   4        1.24        0.15      1.31 o 
   7  -9   4       25.12       18.74      2.96 o 
   8  -9   4       19.14       20.64      5.15 o 
 -10  -8   4       24.92       31.64      6.54 o 
  -9  -8   4       94.08       99.15      6.61 o 
  -8  -8   4        9.09       10.31      3.05 o 
  -7  -8   4        0.97        2.63      1.31 o 
  -6  -8   4       33.94       36.24      2.66 o 
  -5  -8   4       77.71       76.23      3.21 o 
  -4  -8   4      147.57      148.05      4.75 o 
  -3  -8   4        6.76        5.30      2.26 o 
  -2  -8   4        1.84        3.51      1.12 o 
  -1  -8   4      267.84      240.12      5.52 o 
   0  -8   4      383.46      351.02      8.49 o 
   1  -8   4        6.98        5.70      1.20 o 
   2  -8   4        9.45        6.93      1.63 o 
   3  -8   4      154.65      157.34      6.22 o 
   4  -8   4        0.01        1.70      2.12 o 
   5  -8   4        9.63       10.70      2.04 o 
   6  -8   4       41.75       47.05      3.97 o 
   7  -8   4       10.21        8.76      2.20 o 
   8  -8   4      247.49      252.83      8.96 o 
   9  -8   4       23.57       24.28      3.51 o 
 -10  -7   4       12.71       21.56      5.67 o 
  -9  -7   4        0.00       -1.96      2.61 o 
  -8  -7   4        1.20       -0.07      1.96 o 
  -7  -7   4      137.79      132.74      4.00 o 
  -6  -7   4       33.73       38.55      2.42 o 
  -5  -7   4      240.15      230.84      4.77 o 
  -4  -7   4      287.86      263.33      4.89 o 
  -3  -7   4      148.43      148.12      3.75 o 
  -2  -7   4       24.46       27.21      1.48 o 
  -1  -7   4        6.30        5.91      0.80 o 
   0  -7   4       40.77       33.87      1.48 o 
   1  -7   4      124.50      112.17      2.12 o 
   2  -7   4       76.40       80.67      2.15 o 
   3  -7   4      648.14      627.97     11.62 o 
   4  -7   4      306.70      303.67      9.91 o 
   5  -7   4      458.27      419.04      9.71 o 
   6  -7   4        0.01        1.19      1.32 o 
   7  -7   4       16.71       20.33      4.81 o 
   8  -7   4      328.01      341.64     10.19 o 
   9  -7   4        0.32        1.15      1.67 o 
 -10  -6   4       20.32       22.74      3.29 o 
  -9  -6   4      150.77      168.40      5.46 o 
  -8  -6   4      191.34      199.24      4.97 o 
  -7  -6   4        1.00        1.48      0.92 o 
  -6  -6   4       19.20       22.48      1.50 o 
  -5  -6   4       55.83       49.89      3.25 o 
  -4  -6   4      518.24      503.51      6.97 o 
  -3  -6   4      239.94      212.16      3.51 o 
  -2  -6   4      143.03      154.71      2.70 o 
  -1  -6   4      692.15      706.40      7.02 o 
   0  -6   4     1114.59     1118.80      7.89 o 
   1  -6   4       39.69       51.36      2.02 o 
   2  -6   4       26.20       23.61      1.01 o 
   3  -6   4      117.63      128.67      2.62 o 
   4  -6   4        8.81       10.57      1.36 o 
   5  -6   4        1.28        0.95      1.73 o 
   6  -6   4      319.87      316.21     12.36 o 
   7  -6   4       34.35       32.78      3.30 o 
   8  -6   4       43.95       42.40      3.99 o 
   9  -6   4       20.54       15.19      2.89 o 
  10  -6   4        0.98        1.93      1.98 o 
 -11  -5   4      172.16      201.66     10.45 o 
 -10  -5   4       89.57       38.47      5.45 o 
  -9  -5   4       10.79        6.21      3.34 o 
  -8  -5   4        0.11        1.13      1.42 o 
  -7  -5   4      131.63      119.20      3.11 o 
  -6  -5   4       22.81       18.04      1.47 o 
  -5  -5   4       16.81       20.19      1.35 o 
  -4  -5   4       28.11       32.89      1.88 o 
  -3  -5   4       10.42       19.37      1.35 o 
  -2  -5   4      511.32      515.86      4.43 o 
  -1  -5   4        2.17        2.77      0.45 o 
   0  -5   4      927.46     1021.59      7.59 o 
   1  -5   4     1788.95     1865.13     13.62 o 
   2  -5   4      616.53      633.24      5.90 o 
   3  -5   4      202.75      217.77      2.96 o 
   4  -5   4      210.75      242.00      3.29 o 
   5  -5   4       22.27       19.21      1.95 o 
   6  -5   4       30.66       30.48      2.43 o 
   7  -5   4        6.78        4.90      1.67 o 
   8  -5   4        5.01        5.23      1.84 o 
   9  -5   4       66.05       72.44      5.34 o 
  10  -5   4        8.67        8.23      2.57 o 
 -11  -4   4       99.77      140.82      6.11 o 
 -10  -4   4       59.23       71.63      5.03 o 
  -9  -4   4        0.01       -2.66      3.02 o 
  -8  -4   4        9.38        5.99      2.12 o 
  -7  -4   4      122.33      105.59      3.69 o 
  -6  -4   4      198.08      198.98      3.78 o 
  -5  -4   4     1209.48     1098.71      9.97 o 
  -4  -4   4      240.37      259.99      3.35 o 
  -3  -4   4       16.94        7.91      0.85 o 
  -2  -4   4        2.36        0.35      0.37 o 
  -1  -4   4      105.18      109.90      1.96 o 
   0  -4   4       19.94       21.36      0.72 o 
   1  -4   4      100.28      122.54      1.67 o 
   2  -4   4      127.90      149.28      1.96 o 
   3  -4   4      320.84      361.35      3.68 o 
   4  -4   4      408.82      446.97      6.08 o 
   5  -4   4       71.26       77.73      2.02 o 
   6  -4   4      436.80      423.53      7.83 o 
   7  -4   4      342.80      317.83      7.07 o 
   8  -4   4        0.00        1.48      1.26 o 
   9  -4   4      369.77      372.81     10.49 o 
  10  -4   4       44.33       41.73      4.37 o 
  11  -4   4       32.63       39.86     11.43 o 
 -11  -3   4        0.06        4.53      2.66 o 
 -10  -3   4       11.20       11.84      2.72 o 
  -9  -3   4       22.11       26.87      4.46 o 
  -8  -3   4      150.66      145.25      5.61 o 
  -7  -3   4      350.21      253.33      4.89 o 
  -6  -3   4       38.84       32.39      1.93 o 
  -5  -3   4        9.28        8.82      0.96 o 
  -4  -3   4       34.08       40.05      1.40 o 
  -3  -3   4       26.34       33.82      1.23 o 
  -2  -3   4     1154.41     1219.35      9.66 o 
  -1  -3   4        1.46        2.53      0.45 o 
   0  -3   4     1429.86     1455.74     11.62 o 
   1  -3   4      485.36      486.91      3.69 o 
   2  -3   4     1786.45     1938.29     13.74 o 
   3  -3   4     1596.13     1730.33     13.60 o 
   4  -3   4      223.57      247.14      2.51 o 
   5  -3   4      910.40      965.62      8.53 o 
   6  -3   4        6.47        5.24      0.98 o 
   7  -3   4      201.59      201.76      4.38 o 
   8  -3   4       26.87       29.22      3.19 o 
   9  -3   4       40.11       40.94      3.98 o 
  10  -3   4       23.94       21.80      5.50 o 
  11  -3   4       52.64       52.64      7.65 o 
 -11  -2   4       34.06       39.28      3.97 o 
 -10  -2   4       10.03        8.79      2.31 o 
  -9  -2   4       65.53       81.56      4.52 o 
  -8  -2   4       17.01       10.86      2.59 o 
  -7  -2   4       38.60       38.37      2.24 o 
  -6  -2   4        0.00        1.13      0.84 o 
  -5  -2   4       57.87       57.54      2.05 o 
  -4  -2   4      759.40      827.72      7.59 o 
  -3  -2   4      102.04      115.57      1.54 o 
  -2  -2   4      554.27      534.64      5.25 o 
  -1  -2   4      193.43      166.24      2.89 o 
   0  -2   4      224.83      261.37      2.83 o 
   1  -2   4      784.14      767.44      9.96 o 
   2  -2   4       83.07       92.25      1.19 o 
   3  -2   4       34.82       34.94      1.02 o 
   4  -2   4      269.88      292.65      2.82 o 
   5  -2   4       11.79       12.97      0.70 o 
   6  -2   4        0.58        0.63      0.64 o 
   7  -2   4        4.09        2.14      0.98 o 
   8  -2   4      371.01      362.32      6.55 o 
   9  -2   4      402.14      382.67      8.01 o 
  10  -2   4       65.11       65.68      5.18 o 
  11  -2   4       14.62        8.70      2.67 o 
  12  -2   4       65.74       63.62      5.96 o 
 -11  -1   4        0.41        1.23      1.94 o 
 -10  -1   4        5.56        4.98      5.38 o 
  -9  -1   4       58.14       53.94      3.86 o 
  -8  -1   4      201.37      125.82     24.54 o 
  -7  -1   4       93.71       97.04      2.78 o 
  -6  -1   4        0.02        1.08      0.84 o 
  -5  -1   4      242.97      238.52      3.48 o 
  -4  -1   4       23.23       28.78      1.35 o 
  -3  -1   4      817.46      939.04      7.77 o 
  -2  -1   4       40.64       31.86      0.95 o 
  -1  -1   4     1536.46     1645.29     14.27 o 
   0  -1   4     2785.84     2944.28     21.45 o 
   1  -1   4     1038.00     1034.45     12.92 o 
   2  -1   4      488.71      536.02      7.64 o 
   3  -1   4      110.37      101.61      1.53 o 
   4  -1   4     1218.38     1302.96     10.31 o 
   5  -1   4     1151.72     1220.59      8.78 o 
   6  -1   4       61.77       68.52      1.67 o 
   7  -1   4       78.25       78.03      3.46 o 
   8  -1   4       32.56       26.44      2.03 o 
   9  -1   4       40.59       40.51      2.92 o 
  10  -1   4       34.11       37.46      3.91 o 
  11  -1   4       13.07       10.61      2.75 o 
  12  -1   4       50.99       46.75      5.13 o 
 -11   0   4       34.33       37.16      3.94 o 
 -10   0   4       38.75       36.41      3.79 o 
  -9   0   4       57.40       54.89      6.12 o 
  -8   0   4      259.67      267.79      7.75 o 
  -7   0   4        5.65       10.20      1.27 o 
  -6   0   4      581.35      559.44      7.59 o 
  -5   0   4      255.91      261.13      3.70 o 
  -4   0   4        1.01        6.21      0.71 o 
  -3   0   4       76.74       78.82      1.50 o 
  -2   0   4       52.56       58.57      1.31 o 
  -1   0   4      820.79      804.54      8.41 o 
   0   0   4        8.40       21.74      0.94 o 
   1   0   4     1105.34     1093.98     13.68 o 
   2   0   4    13447.44    13668.34    143.88 o 
   3   0   4      199.54      229.45      2.57 o 
   4   0   4      351.83      383.04      4.70 o 
   5   0   4        0.21        0.83      0.48 o 
   6   0   4      369.70      396.13      4.54 o 
   7   0   4        2.78        1.95      0.75 o 
   8   0   4      428.07      435.45      7.22 o 
   9   0   4        6.06        5.26      1.35 o 
  10   0   4       23.20       25.69      7.07 o 
  11   0   4       15.25       21.29      3.39 o 
  12   0   4       46.67       59.94      5.67 o 
 -11   1   4        5.23        2.82      4.05 o 
 -10   1   4      118.87      125.65      5.71 o 
  -9   1   4        2.78        4.42      1.78 o 
  -8   1   4      305.27      301.45     10.55 o 
  -7   1   4      315.36      294.85      8.62 o 
  -6   1   4      553.10      485.36      6.95 o 
  -5   1   4       19.54       20.46      1.25 o 
  -4   1   4       75.78       91.08      2.30 o 
  -3   1   4     2143.72     2358.52     15.43 o 
  -2   1   4        5.99        4.42      0.49 o 
  -1   1   4     1214.53     1219.91     13.52 o 
   0   1   4     1481.49     1532.35     18.80 o 
   1   1   4       23.14       22.04      0.58 o 
   2   1   4     3652.84     3685.46     63.43 o 
   3   1   4       45.10       36.54      0.87 o 
   4   1   4      443.41      491.45      4.38 o 
   5   1   4     1268.92     1346.70     10.38 o 
   6   1   4      248.15      268.00      3.58 o 
   7   1   4      332.94      335.66      4.47 o 
   8   1   4       52.80       39.36      2.07 o 
   9   1   4        2.53        2.18      1.21 o 
  10   1   4       27.40       23.45      3.19 o 
  11   1   4        1.51        0.25      2.70 o 
  12   1   4       66.85       82.66      9.19 o 
 -11   2   4       56.87       63.61      4.54 o 
 -10   2   4        0.30       -0.52      1.52 o 
  -9   2   4        1.70        2.70      1.58 o 
  -8   2   4      243.34      231.55      7.12 o 
  -7   2   4      380.77      357.94      5.68 o 
  -6   2   4       48.93       43.93      3.36 o 
  -5   2   4      865.74      822.76      8.05 o 
  -4   2   4        3.65       13.12      0.97 o 
  -3   2   4      123.05      129.68      1.95 o 
  -2   2   4      288.54      304.67      3.79 o 
  -1   2   4     1322.61     1380.97      9.87 o 
   0   2   4      520.69      529.62      5.05 o 
   1   2   4     2576.03     2568.46     18.20 o 
   2   2   4     1112.93     1157.74      8.85 o 
   3   2   4      448.95      501.60      4.31 o 
   4   2   4      683.32      679.65      5.85 o 
   5   2   4      300.84      323.12      3.81 o 
   6   2   4      447.70      439.20      5.06 o 
   7   2   4      235.83      246.37      3.77 o 
   8   2   4      242.18      270.50      4.28 o 
   9   2   4      278.58      271.99      5.53 o 
  10   2   4       27.22       23.61      2.57 o 
  11   2   4       65.33       66.14      4.03 o 
  12   2   4      112.27      122.85      8.56 o 
 -10   3   4      208.09      224.34      9.34 o 
  -9   3   4        5.44        2.90      1.84 o 
  -8   3   4      309.54      318.79      7.10 o 
  -7   3   4      116.80       96.83      3.34 o 
  -6   3   4      580.39      541.09      7.43 o 
  -5   3   4      397.25      345.78      4.17 o 
  -4   3   4       10.19        7.27      0.73 o 
  -3   3   4      319.44      327.18      3.26 o 
  -2   3   4      184.27      200.44      2.26 o 
  -1   3   4     2545.19     2585.93     17.59 o 
   0   3   4      308.40      311.23      3.01 o 
   1   3   4      133.34      127.95      1.39 o 
   2   3   4     1953.87     2042.98     13.78 o 
   3   3   4     3912.22     4067.60     27.84 o 
   4   3   4      159.42      159.79      1.72 o 
   5   3   4      113.98      137.77      1.64 o 
   6   3   4       89.60       84.34      1.65 o 
   7   3   4      140.55      112.91      2.53 o 
   8   3   4      168.10      157.42      3.25 o 
   9   3   4      338.85      330.37      6.23 o 
  10   3   4       21.65       23.59      2.56 o 
  11   3   4       75.83       75.13      4.30 o 
  12   3   4      203.32      233.39     11.79 o 
 -10   4   4       77.02       79.51      4.62 o 
  -9   4   4      286.14      312.62     10.39 o 
  -8   4   4        2.77        2.50      1.87 o 
  -7   4   4        3.46        3.61      1.63 o 
  -6   4   4      570.03      540.33      9.44 o 
  -5   4   4      396.11      378.92      4.45 o 
  -4   4   4        0.27       -0.12      0.38 o 
  -3   4   4      117.85      137.32      1.99 o 
  -2   4   4       34.02       38.21      0.99 o 
  -1   4   4     1989.16     2227.27     13.75 o 
   0   4   4      260.33      265.87      2.50 o 
   1   4   4      164.97      188.51      1.97 o 
   2   4   4     2863.34     3034.01     18.05 o 
   3   4   4       25.20       26.77      0.65 o 
   4   4   4     2180.78     2365.49     13.65 o 
   5   4   4       18.15       25.99      1.00 o 
   6   4   4      184.11      182.08      3.56 o 
   7   4   4      322.29      286.43      3.81 o 
   8   4   4        4.66        4.43      0.79 o 
   9   4   4      375.15      346.16      7.35 o 
  10   4   4        0.58        0.07      1.22 o 
  11   4   4        8.36        8.79      3.10 o 
  12   4   4        6.66        3.99      3.31 o 
 -10   5   4        1.36       -0.43      6.75 o 
  -9   5   4       49.16       54.54      4.26 o 
  -8   5   4        9.60        3.66      2.34 o 
  -7   5   4      102.92       96.08      2.97 o 
  -6   5   4      417.23      405.40      7.19 o 
  -5   5   4       15.33       19.10      1.37 o 
  -4   5   4      242.67      246.85      3.15 o 
  -3   5   4       34.05       28.56      1.38 o 
  -2   5   4      314.12      337.27      3.99 o 
  -1   5   4       23.25       30.97      0.95 o 
   0   5   4       36.33       33.90      0.92 o 
   1   5   4       11.15       12.28      0.55 o 
   2   5   4     5249.12     5647.71     31.02 o 
   3   5   4      915.90      987.45      6.38 o 
   4   5   4      235.74      220.94      2.15 o 
   5   5   4      959.84      924.51      6.63 o 
   6   5   4      186.36      194.87      2.85 o 
   7   5   4      125.86      127.66      2.58 o 
   8   5   4      514.37      508.42      5.93 o 
   9   5   4      162.90      149.20      4.34 o 
  10   5   4       15.66        8.18      2.01 o 
  11   5   4       21.66       27.94      5.06 o 
  12   5   4       24.95       31.12      5.61 o 
  -9   6   4       56.30       55.71      4.18 o 
  -8   6   4       69.63       64.67      4.05 o 
  -7   6   4        9.13        9.51      1.87 o 
  -6   6   4      207.23      212.13      4.63 o 
  -5   6   4      102.79       99.12      2.58 o 
  -4   6   4      261.81      220.93      3.38 o 
  -3   6   4        0.89        3.17      0.60 o 
  -2   6   4       90.74       98.13      1.81 o 
  -1   6   4        0.95        0.65      0.35 o 
   0   6   4       81.38       78.13      1.25 o 
   1   6   4      170.04      180.53      1.93 o 
   2   6   4       62.17       57.30      1.05 o 
   3   6   4       59.34       70.30      1.50 o 
   4   6   4      113.41      128.67      1.67 o 
   5   6   4      230.72      239.73      2.69 o 
   6   6   4      603.94      577.66      6.16 o 
   7   6   4      537.10      506.77      5.87 o 
   8   6   4      132.02      118.47      2.70 o 
   9   6   4       42.77       47.10      2.34 o 
  10   6   4       27.02       30.26      2.42 o 
  11   6   4        2.24        2.70      2.95 o 
  12   6   4       10.75       10.62      4.19 o 
  -9   7   4       14.30        5.51      5.99 o 
  -8   7   4        0.77        2.37      3.31 o 
  -7   7   4        0.71        0.37      1.55 o 
  -6   7   4      107.99      106.40      4.20 o 
  -5   7   4      525.07      479.77      6.27 o 
  -4   7   4      268.71      280.13      4.37 o 
  -3   7   4      374.84      371.69      4.33 o 
  -2   7   4        2.45        3.50      0.60 o 
  -1   7   4       55.23       43.33      1.19 o 
   0   7   4       12.70       16.39      0.74 o 
   1   7   4      218.64      262.85      2.66 o 
   2   7   4      390.96      435.72      3.56 o 
   3   7   4      127.33      152.96      1.96 o 
   4   7   4        8.12        7.35      0.55 o 
   5   7   4      103.01       93.18      1.70 o 
   6   7   4      102.42       93.55      2.28 o 
   7   7   4       26.98       33.41      1.69 o 
   8   7   4      192.30      189.54      5.96 o 
   9   7   4       51.65       42.93      2.45 o 
  10   7   4        5.09        4.63      1.55 o 
  11   7   4       46.99       56.42      6.79 o 
  12   7   4        0.29        2.72      3.49 o 
  -9   8   4       11.18        0.69      2.82 o 
  -8   8   4        3.34        3.92      2.17 o 
  -7   8   4       21.29       24.43      3.00 o 
  -6   8   4       23.63       21.84      3.50 o 
  -5   8   4       45.01       48.21      3.82 o 
  -4   8   4       96.78       68.20      2.18 o 
  -3   8   4      280.70      224.05      3.44 o 
  -2   8   4       53.02       52.19      1.65 o 
  -1   8   4      128.28      127.80      2.06 o 
   0   8   4      186.74      206.48      2.47 o 
   1   8   4       22.36       23.62      1.08 o 
   2   8   4      965.20      955.30      7.59 o 
   3   8   4      135.86      142.65      2.06 o 
   4   8   4       88.04       93.48      1.73 o 
   5   8   4      157.20      154.87      2.60 o 
   6   8   4       68.69       64.36      2.19 o 
   7   8   4        7.33        4.32      0.95 o 
   8   8   4        6.88        9.48      2.36 o 
   9   8   4        0.44       -0.15      1.42 o 
  10   8   4       19.40       24.89      2.65 o 
  11   8   4       64.88       69.18      4.19 o 
  12   8   4       80.35       69.73      8.16 o 
  -8   9   4       11.47        4.65      3.42 o 
  -7   9   4        3.68        4.55      2.35 o 
  -6   9   4       38.63       40.16      3.57 o 
  -5   9   4       10.00        4.10      2.16 o 
  -4   9   4      276.38      242.35      5.37 o 
  -3   9   4      109.79      100.45      3.45 o 
  -2   9   4       36.27       29.36      1.56 o 
  -1   9   4      341.47      325.75      3.92 o 
   0   9   4        1.48       -0.23      0.47 o 
   1   9   4      497.26      484.95      4.54 o 
   2   9   4       42.12       43.26      1.36 o 
   3   9   4      108.20      123.70      2.09 o 
   4   9   4        2.34        2.21      0.62 o 
   5   9   4      169.95      138.03      3.65 o 
   6   9   4      115.64      102.05      2.53 o 
   7   9   4        0.48        2.59      1.32 o 
   8   9   4       24.86       23.73      2.53 o 
   9   9   4        2.83        4.62      1.66 o 
  10   9   4        5.22        5.88      1.81 o 
  11   9   4        0.76        1.75      2.23 o 
  -7  10   4       72.39       89.52      7.85 o 
  -6  10   4       17.24       17.16      2.01 o 
  -5  10   4        2.11        2.26      1.92 o 
  -4  10   4       12.71       11.70      2.34 o 
  -3  10   4      133.89      129.49      3.89 o 
  -2  10   4       50.34       59.91      2.22 o 
  -1  10   4       41.66       46.90      1.95 o 
   0  10   4      207.94      200.39      3.57 o 
   1  10   4      229.55      200.82      3.59 o 
   2  10   4       81.58       74.79      2.22 o 
   3  10   4      313.15      296.06      4.97 o 
   4  10   4       50.56       59.04      2.27 o 
   5  10   4      430.13      395.03      6.09 o 
   6  10   4      153.39      144.38      5.92 o 
   7  10   4       50.20       58.19      3.31 o 
   8  10   4       38.00       32.31      3.40 o 
   9  10   4      120.62      127.79      4.95 o 
  10  10   4       38.40       40.90      3.51 o 
  11  10   4      276.00      306.51      9.01 o 
  -7  11   4        0.53       -2.58      2.74 o 
  -6  11   4      173.86      175.01     10.48 o 
  -5  11   4        0.02       -0.25      1.71 o 
  -4  11   4       14.23       11.55      2.31 o 
  -3  11   4       87.13       88.82      9.02 o 
  -2  11   4        1.08        4.99      1.88 o 
  -1  11   4      292.36      307.66      4.65 o 
   0  11   4       20.25       17.78      1.39 o 
   1  11   4      466.74      451.31      5.92 o 
   2  11   4       10.08        8.36      1.05 o 
   3  11   4       61.31       53.22      2.78 o 
   4  11   4      320.50      287.18      5.61 o 
   5  11   4        0.59        0.37      1.23 o 
   6  11   4      144.48      135.00      4.82 o 
   7  11   4       57.49       62.30      3.83 o 
   8  11   4        0.00        2.82      1.61 o 
   9  11   4      145.60      144.37      5.42 o 
  10  11   4       42.72       53.13      4.57 o 
  -6  12   4       74.05       79.91      7.65 o 
  -5  12   4       58.08       64.02      7.49 o 
  -4  12   4       27.47       31.63      5.30 o 
  -3  12   4       56.41       51.86      3.71 o 
  -2  12   4        1.99        3.08      2.65 o 
  -1  12   4       87.63       76.91      4.38 o 
   0  12   4       24.29       22.69      2.45 o 
   1  12   4        7.24        4.83      1.79 o 
   2  12   4      298.79      267.69      5.29 o 
   3  12   4       19.36       16.55      2.28 o 
   4  12   4      280.38      208.29     25.22 o 
   5  12   4      162.69      161.58      8.83 o 
   6  12   4        2.64        3.13      2.00 o 
   7  12   4       19.48       19.22      2.57 o 
   8  12   4      153.91      161.61      5.83 o 
   9  12   4      172.22      193.63      7.77 o 
  10  12   4       42.41       53.24      5.83 o 
  -5  13   4       70.97       79.13      8.62 o 
  -4  13   4       41.88       59.85      7.36 o 
  -3  13   4       31.69       37.76      5.75 o 
  -2  13   4      116.62      134.07      5.23 o 
  -1  13   4        9.81       16.97      2.75 o 
   0  13   4       85.87       98.02      4.08 o 
   1  13   4        9.98       13.42      2.12 o 
   2  13   4        6.43       11.62      2.17 o 
   3  13   4        3.35        7.55      1.95 o 
   4  13   4      134.58      145.97      6.70 o 
   5  13   4        7.49        7.21      1.91 o 
   6  13   4       66.40       75.16      4.32 o 
   7  13   4       57.52       65.47      4.11 o 
   8  13   4        5.59        6.17      2.55 o 
   9  13   4       11.21       13.54      2.95 o 
  -4  14   4       73.44       90.68      8.03 o 
  -3  14   4        1.53        4.28      3.44 o 
  -2  14   4       17.04       19.47      4.71 o 
  -1  14   4       59.23       56.49      7.05 o 
   0  14   4        2.22        2.35      1.92 o 
   1  14   4        2.95        6.12      1.89 o 
   2  14   4        6.71        4.21      2.58 o 
   3  14   4        3.76        0.29      1.49 o 
   4  14   4       52.85       61.27      5.11 o 
   5  14   4      101.27       93.27      4.51 o 
   6  14   4       35.65       37.66      3.47 o 
   7  14   4       16.59       26.75      3.53 o 
   8  14   4       58.86       75.21      5.18 o 
  -2  15   4       80.71       92.29      9.89 o 
  -1  15   4      187.02      203.54     11.66 o 
   0  15   4      169.98      167.38     10.44 o 
   1  15   4       48.54       54.91      7.28 o 
   2  15   4      169.49      198.45      6.07 o 
   3  15   4       74.92       84.86      4.34 o 
   4  15   4       15.22        8.85      2.38 o 
   5  15   4        0.00       -0.44      2.08 o 
   6  15   4       15.07       13.11      2.74 o 
   7  15   4      123.54      135.76     10.77 o 
   0  16   4       33.24       52.10      7.23 o 
   1  16   4        5.30        6.91      4.14 o 
   2  16   4       53.87       53.47      7.36 o 
   3  16   4       37.80       43.15      6.87 o 
   4  16   4        4.80       12.13      4.08 o 
   5  16   4       73.51       93.91      5.20 o 
  -3 -14   5      324.62      358.27     11.07 o 
  -2 -14   5        2.13        2.63      1.68 o 
  -1 -14   5        9.09        6.27      2.15 o 
   0 -14   5        6.39        5.41      2.13 o 
   1 -14   5       45.51       35.18      3.96 o 
  -5 -13   5      101.08      108.25      6.14 o 
  -4 -13   5       35.81       37.66      4.10 o 
  -3 -13   5        0.05        1.91      1.50 o 
  -2 -13   5       14.81       12.99      2.09 o 
  -1 -13   5       14.00        9.46      2.21 o 
   0 -13   5       14.79       11.70      2.41 o 
   1 -13   5       26.95       27.11      3.39 o 
   2 -13   5      264.34      258.97     11.21 o 
   3 -13   5       12.40       10.34      2.54 o 
   4 -13   5        0.68        2.67      2.14 o 
  -6 -12   5        5.60        2.16      1.94 o 
  -5 -12   5       20.24       22.08      3.26 o 
  -4 -12   5       57.62       57.43      5.35 o 
  -3 -12   5        0.56        1.79      1.47 o 
  -2 -12   5       27.44       34.34      3.09 o 
  -1 -12   5       69.96       66.60      3.88 o 
   0 -12   5      151.45      148.89      9.05 o 
   1 -12   5        6.06        5.39      2.12 o 
   2 -12   5        0.95        0.27      1.90 o 
   3 -12   5      188.34      196.08      7.38 o 
   4 -12   5        3.03       -0.68      1.42 o 
   5 -12   5       10.63        6.78      2.25 o 
  -8 -11   5       22.37       17.71      4.93 o 
  -7 -11   5       21.92       23.19      3.54 o 
  -6 -11   5       56.86       61.64      5.46 o 
  -5 -11   5      164.60      154.44      6.27 o 
  -4 -11   5        0.04        0.40      1.26 o 
  -3 -11   5       47.46       39.81      3.27 o 
  -2 -11   5        3.04        2.80      1.34 o 
  -1 -11   5       22.24       21.01      2.30 o 
   0 -11   5      361.98      342.90      7.81 o 
   1 -11   5        7.58        6.82      2.67 o 
   2 -11   5        3.35        4.67      1.67 o 
   3 -11   5       44.01       37.51      3.66 o 
   4 -11   5       18.99       16.02      2.62 o 
   5 -11   5        9.52        6.97      5.16 o 
   6 -11   5      150.93      178.99      7.49 o 
  -8 -10   5        0.00        1.84      3.63 o 
  -7 -10   5      197.08      193.42      6.88 o 
  -6 -10   5       32.93       27.46      2.97 o 
  -5 -10   5      139.10      130.32      5.16 o 
  -4 -10   5      124.55      127.29      4.89 o 
  -3 -10   5        5.74        4.82      1.39 o 
  -2 -10   5       48.31       54.30      3.51 o 
  -1 -10   5        9.95       11.58      1.73 o 
   0 -10   5      242.17      233.00      7.13 o 
   1 -10   5        4.19        3.25      1.25 o 
   2 -10   5        8.91        8.04      2.08 o 
   3 -10   5      297.53      310.95      8.57 o 
   4 -10   5        9.47        9.68      2.39 o 
   5 -10   5       61.07       55.80      4.49 o 
   6 -10   5        1.64        1.99      1.82 o 
   7 -10   5       48.36       58.69      5.03 o 
  -9  -9   5       97.91      108.04      9.42 o 
  -8  -9   5       14.54       18.61      4.84 o 
  -7  -9   5      100.53      115.00      4.38 o 
  -6  -9   5        0.01        0.95      1.36 o 
  -5  -9   5      106.84      104.30      4.46 o 
  -4  -9   5      263.14      262.97      8.04 o 
  -3  -9   5      112.08      112.45      4.22 o 
  -2  -9   5      368.47      323.72      7.90 o 
  -1  -9   5        2.23        2.57      1.16 o 
   0  -9   5       14.91       16.98      1.86 o 
   1  -9   5        3.54        1.53      1.02 o 
   2  -9   5       42.76       48.36      5.84 o 
   3  -9   5      253.69      227.68      6.82 o 
   4  -9   5      409.99      416.08     13.76 o 
   5  -9   5        3.38        1.00      1.26 o 
   6  -9   5       16.01       14.13      2.55 o 
   7  -9   5       63.27       73.72      9.82 o 
   8  -9   5       47.79       55.98      5.06 o 
  -9  -8   5      123.32      122.90      9.68 o 
  -8  -8   5        0.71        3.93      1.92 o 
  -7  -8   5       37.50       31.13      2.69 o 
  -6  -8   5        0.20        0.89      1.65 o 
  -5  -8   5      128.84      111.64      4.47 o 
  -4  -8   5      426.06      385.30      8.32 o 
  -3  -8   5       10.14       10.70      1.66 o 
  -2  -8   5       24.03       16.72      1.83 o 
  -1  -8   5       19.41       19.14      2.13 o 
   0  -8   5      824.58      765.99     13.24 o 
   1  -8   5      305.39      289.14      6.03 o 
   2  -8   5      279.14      278.65      7.02 o 
   3  -8   5       36.14       32.66      2.83 o 
   4  -8   5      212.66      214.84      7.69 o 
   5  -8   5        7.22        9.03      1.99 o 
   6  -8   5       66.85       69.50      4.15 o 
   7  -8   5      637.87      635.41     34.45 o 
   8  -8   5        6.42        9.37      2.38 o 
   9  -8   5        1.01        0.10      1.59 o 
 -10  -7   5      138.23      162.95     11.12 o 
  -9  -7   5        8.42        9.08      4.68 o 
  -8  -7   5        8.65        7.40      1.78 o 
  -7  -7   5       18.58       19.01      2.14 o 
  -6  -7   5        9.70        7.18      1.63 o 
  -5  -7   5      237.86      228.09      5.50 o 
  -4  -7   5       51.53       46.49      2.73 o 
  -3  -7   5      126.28      127.36      6.11 o 
  -2  -7   5        0.98        0.15      0.65 o 
  -1  -7   5        1.96        5.35      1.73 o 
   0  -7   5       16.92       19.26      2.91 o 
   1  -7   5       61.94       64.52      2.58 o 
   2  -7   5     1049.49     1017.55     21.08 o 
   3  -7   5      261.84      239.92      6.20 o 
   4  -7   5        8.60       14.71      1.99 o 
   5  -7   5       27.53       33.65      3.40 o 
   6  -7   5        1.17        0.13      1.21 o 
   7  -7   5      132.10      137.62      5.83 o 
   8  -7   5       61.12       60.31      4.80 o 
   9  -7   5       15.41       13.67      2.76 o 
 -10  -6   5       51.40       52.35      7.85 o 
  -9  -6   5      161.34      163.23     10.52 o 
  -8  -6   5       61.36       58.32      3.60 o 
  -7  -6   5      137.44      138.40      4.53 o 
  -6  -6   5       37.47       36.04      2.35 o 
  -5  -6   5      509.33      456.52      7.03 o 
  -4  -6   5        9.79        9.90      1.35 o 
  -3  -6   5      531.18      533.09      7.10 o 
  -2  -6   5       14.37       17.73      1.29 o 
  -1  -6   5       88.94       81.48      1.70 o 
   0  -6   5      344.97      362.57      4.08 o 
   1  -6   5        1.08        2.84      0.62 o 
   2  -6   5      369.52      365.42      5.65 o 
   3  -6   5      100.20       98.81      3.50 o 
   4  -6   5      294.39      307.46      7.85 o 
   5  -6   5       73.00       69.74      3.45 o 
   6  -6   5       21.10       22.93      2.63 o 
   7  -6   5       32.86       35.29      3.40 o 
   8  -6   5       46.01       43.16      3.94 o 
   9  -6   5        4.43        3.97      1.89 o 
  10  -6   5      119.03      137.10      6.88 o 
 -10  -5   5      142.81      158.56     10.77 o 
  -9  -5   5      209.43      234.08      8.33 o 
  -8  -5   5      118.32      114.47      3.54 o 
  -7  -5   5      296.58      289.88      5.44 o 
  -6  -5   5       76.46       63.57      2.80 o 
  -5  -5   5      134.43      143.49      3.28 o 
  -4  -5   5        2.74        0.90      0.92 o 
  -3  -5   5      104.53      130.83      2.74 o 
  -2  -5   5       29.94       33.14      1.19 o 
  -1  -5   5       28.39       37.48      1.18 o 
   0  -5   5      455.03      437.08      3.99 o 
   1  -5   5      332.47      365.44      3.88 o 
   2  -5   5      451.55      464.96      4.69 o 
   3  -5   5      225.10      247.31      3.23 o 
   4  -5   5        9.34        8.00      0.89 o 
   5  -5   5        0.29        2.31      0.89 o 
   6  -5   5      140.45      133.55      4.92 o 
   7  -5   5       78.78       71.43      3.96 o 
   8  -5   5      177.03      162.72      6.30 o 
   9  -5   5        7.35        6.72      2.09 o 
  10  -5   5       33.00       35.37      4.24 o 
 -10  -4   5      135.11      120.02     26.21 o 
  -9  -4   5       74.73       75.88      4.41 o 
  -8  -4   5        1.49        0.95      1.64 o 
  -7  -4   5       91.58       83.47      3.02 o 
  -6  -4   5      603.24      563.42      6.43 o 
  -5  -4   5       76.29       84.54      2.77 o 
  -4  -4   5      445.69      441.86      7.16 o 
  -3  -4   5        0.27        0.44      0.59 o 
  -2  -4   5      567.87      570.04      5.47 o 
  -1  -4   5      453.23      439.32      4.40 o 
   0  -4   5       59.36       65.88      1.50 o 
   1  -4   5     1503.42     1544.47     14.41 o 
   2  -4   5      169.56      188.62      2.89 o 
   3  -4   5       30.64       40.97      1.10 o 
   4  -4   5       80.54       89.00      1.93 o 
   5  -4   5      179.60      177.49      3.73 o 
   6  -4   5        5.29        3.99      1.15 o 
   7  -4   5        2.08        1.41      1.16 o 
   8  -4   5      389.69      384.20      8.38 o 
   9  -4   5       13.75       12.48      3.12 o 
  10  -4   5       93.37       90.45      5.41 o 
  11  -4   5        2.90        4.63      2.05 o 
 -11  -3   5        4.55        4.00      2.23 o 
 -10  -3   5      142.01      153.25      7.98 o 
  -9  -3   5       32.89       32.71      3.46 o 
  -8  -3   5      116.98      101.63      4.60 o 
  -7  -3   5       20.74       17.71      1.74 o 
  -6  -3   5       66.93       46.15      2.04 o 
  -5  -3   5      600.39      566.53      7.09 o 
  -4  -3   5       65.60       58.12      2.17 o 
  -3  -3   5       28.47       31.15      1.29 o 
  -2  -3   5       74.26       66.42      1.42 o 
  -1  -3   5     2087.05     2191.82     17.12 o 
   0  -3   5     1479.90     1632.19     14.04 o 
   1  -3   5        0.02        0.04      0.25 o 
   2  -3   5      647.00      691.72      5.46 o 
   3  -3   5      376.78      374.27      3.60 o 
   4  -3   5      374.99      395.59      3.93 o 
   5  -3   5       92.90       88.32      2.80 o 
   6  -3   5      204.34      210.41      4.97 o 
   7  -3   5        4.91        6.64      1.41 o 
   8  -3   5        4.94        5.01      1.75 o 
   9  -3   5      325.74      339.53      9.69 o 
  10  -3   5       89.80       92.30      5.41 o 
  11  -3   5       19.94       17.34      3.22 o 
 -11  -2   5       41.59       49.35      4.22 o 
 -10  -2   5       25.73       36.48      3.86 o 
  -9  -2   5       15.00       15.85      2.64 o 
  -8  -2   5      105.68      111.46      4.86 o 
  -7  -2   5       63.04       67.15      2.57 o 
  -6  -2   5     1383.96     1326.95     14.13 o 
  -5  -2   5      133.37      128.54      2.97 o 
  -4  -2   5       26.08       21.28      1.03 o 
  -3  -2   5       55.40       42.66      1.44 o 
  -2  -2   5      120.16       90.26      2.05 o 
  -1  -2   5        2.02        7.79      0.66 o 
   0  -2   5       67.81       74.11      1.38 o 
   1  -2   5      601.12      553.03      8.09 o 
   2  -2   5      354.96      432.86      6.80 o 
   3  -2   5       97.49      107.83      1.65 o 
   4  -2   5       85.26       94.60      1.55 o 
   5  -2   5      257.34      277.88      3.85 o 
   6  -2   5       49.42       50.04      2.39 o 
   7  -2   5       56.34       52.99      2.79 o 
   8  -2   5       12.82       10.57      2.15 o 
   9  -2   5      456.39      453.54     11.27 o 
  10  -2   5      187.17      184.61      7.34 o 
  11  -2   5        0.79        2.25      2.01 o 
 -11  -1   5        0.45        4.62      4.49 o 
 -10  -1   5      153.08      178.75      6.76 o 
  -9  -1   5       28.48       15.55      2.55 o 
  -8  -1   5       85.53       87.28      4.44 o 
  -7  -1   5       84.88       90.53      3.72 o 
  -6  -1   5       29.51       37.07      2.10 o 
  -5  -1   5       23.97       28.11      1.96 o 
  -4  -1   5        0.48        1.19      0.58 o 
  -3  -1   5       16.96       11.25      0.81 o 
  -2  -1   5       30.38       30.99      2.24 o 
  -1  -1   5        7.22       11.35      0.69 o 
   0  -1   5      363.44      381.97      3.43 o 
   1  -1   5      562.31      539.76      8.06 o 
   2  -1   5     2296.06     2410.86     28.01 o 
   3  -1   5       63.84       57.57      0.91 o 
   4  -1   5     1684.20     1724.18     12.67 o 
   5  -1   5      199.40      205.69      2.81 o 
   6  -1   5       13.87       14.96      0.81 o 
   7  -1   5       40.15       43.54      2.20 o 
   8  -1   5      150.82      167.45      5.08 o 
   9  -1   5       15.01        9.84      2.13 o 
  10  -1   5      709.47      709.56     15.72 o 
  11  -1   5       57.36       57.94      5.17 o 
  12  -1   5        5.46        3.87      2.68 o 
 -11   0   5        0.19        1.14      1.85 o 
 -10   0   5       52.08       60.71      4.34 o 
  -9   0   5        0.54        3.60      2.27 o 
  -8   0   5        1.48        1.90      1.82 o 
  -7   0   5      236.45      227.13      5.06 o 
  -6   0   5      144.37      150.60      3.61 o 
  -5   0   5        2.01        0.70      0.95 o 
  -4   0   5       29.39       34.49      1.48 o 
  -3   0   5      131.99      120.84      1.95 o 
  -2   0   5      148.79      140.71      3.43 o 
  -1   0   5      242.48      261.01      3.70 o 
   0   0   5      185.28      210.07      2.36 o 
   1   0   5       25.88       35.25      1.70 o 
   2   0   5     1446.42     1497.63     14.09 o 
   3   0   5     1173.00     1239.31      8.62 o 
   4   0   5       93.24       89.05      1.49 o 
   5   0   5       78.97       80.28      1.86 o 
   6   0   5       31.41       31.13      1.27 o 
   7   0   5       89.90       75.70      2.46 o 
   8   0   5      307.94      288.88      7.02 o 
   9   0   5       10.61        8.13      1.54 o 
  10   0   5       45.87       49.57      4.45 o 
  11   0   5       13.64        7.24      2.40 o 
  12   0   5        0.39        1.07      1.93 o 
 -10   1   5        1.13        4.27      2.14 o 
  -9   1   5        7.66        4.87      2.98 o 
  -8   1   5       65.39       59.48      3.39 o 
  -7   1   5       15.37        9.55      2.45 o 
  -6   1   5      205.08      202.87      4.24 o 
  -5   1   5      394.25      402.02      6.21 o 
  -4   1   5        3.89        4.05      0.70 o 
  -3   1   5       12.50       19.15      1.35 o 
  -2   1   5      220.22      240.33      2.84 o 
  -1   1   5       44.77       46.87      1.35 o 
   0   1   5        1.59       -0.26      0.26 o 
   1   1   5     3930.27     4075.88     32.30 o 
   2   1   5     2660.62     2815.75     18.27 o 
   3   1   5      423.15      410.60      4.05 o 
   4   1   5      118.28      123.63      2.03 o 
   5   1   5       92.43       98.28      1.73 o 
   6   1   5      965.18     1000.89      9.07 o 
   7   1   5       41.38       49.68      1.79 o 
   8   1   5        2.34        2.58      1.00 o 
   9   1   5        0.90        0.86      1.08 o 
  10   1   5       10.54        4.22      2.79 o 
  11   1   5      150.14      151.40      7.02 o 
  12   1   5      141.17      131.78      8.30 o 
 -10   2   5        1.28        5.54      2.17 o 
  -9   2   5        1.41       -0.10      1.56 o 
  -8   2   5       24.39       26.31      2.54 o 
  -7   2   5        7.41        3.04      2.05 o 
  -6   2   5       40.02       43.30      2.27 o 
  -5   2   5       26.58       32.81      1.87 o 
  -4   2   5      120.78      101.11      2.18 o 
  -3   2   5       41.94       57.83      1.50 o 
  -2   2   5      225.07      292.48      3.42 o 
  -1   2   5     1672.35     1685.11     13.30 o 
   0   2   5      310.66      350.66      3.87 o 
   1   2   5      763.34      737.34      7.00 o 
   2   2   5      152.15      139.11      1.63 o 
   3   2   5      212.45      199.94      2.46 o 
   4   2   5      136.48      115.19      1.77 o 
   5   2   5      968.37      971.42      7.93 o 
   6   2   5      233.20      224.55      3.23 o 
   7   2   5      153.06      150.50      2.81 o 
   8   2   5       57.23       48.54      3.00 o 
   9   2   5      172.00      168.26      4.88 o 
  10   2   5       48.61       48.50      4.51 o 
  11   2   5        0.51        1.65      2.32 o 
  12   2   5        0.00        1.26      2.10 o 
 -10   3   5       87.62       92.56      5.02 o 
  -9   3   5       18.51       17.91      4.45 o 
  -8   3   5      125.17      124.13      4.42 o 
  -7   3   5       46.79       43.06      3.56 o 
  -6   3   5     1357.85     1253.42     12.39 o 
  -5   3   5       17.83       22.34      1.73 o 
  -4   3   5      263.15      251.52      3.65 o 
  -3   3   5      103.96      115.10      2.16 o 
  -2   3   5       85.50      103.05      2.11 o 
  -1   3   5      319.00      317.05      3.30 o 
   0   3   5       97.45       88.36      1.17 o 
   1   3   5       40.78       47.69      1.16 o 
   2   3   5      646.34      633.77      5.84 o 
   3   3   5      579.50      629.62      5.17 o 
   4   3   5        0.06        0.49      0.29 o 
   5   3   5      138.14      163.75      2.55 o 
   6   3   5        1.96        2.95      0.79 o 
   7   3   5       32.41       36.91      1.62 o 
   8   3   5      113.71      132.30      2.92 o 
   9   3   5       99.27       87.98      3.06 o 
  10   3   5       29.38       18.98      2.32 o 
  11   3   5      118.42      105.41      4.63 o 
  12   3   5       88.44       69.50      4.64 o 
 -10   4   5       71.36       83.94      5.41 o 
  -9   4   5       90.23       86.76      4.71 o 
  -8   4   5      126.08      124.33      7.58 o 
  -7   4   5        4.95        3.28      1.58 o 
  -6   4   5       29.18       30.76      2.08 o 
  -5   4   5      226.10      217.86      3.50 o 
  -4   4   5      288.87      272.95      3.35 o 
  -3   4   5      128.63      117.03      1.96 o 
  -2   4   5       19.20       37.54      1.07 o 
  -1   4   5      758.28      773.83      5.72 o 
   0   4   5       25.63       32.60      0.87 o 
   1   4   5      268.75      306.85      2.76 o 
   2   4   5      152.78      152.90      1.49 o 
   3   4   5     4685.65     5124.04     31.37 o 
   4   4   5      372.77      371.30      3.88 o 
   5   4   5       47.65       48.52      1.32 o 
   6   4   5       52.17       41.24      1.55 o 
   7   4   5       61.98       54.57      1.87 o 
   8   4   5      313.92      294.56      4.63 o 
   9   4   5       74.21       68.01      2.52 o 
  10   4   5       60.64       56.13      3.55 o 
  11   4   5       35.49       26.13      2.92 o 
  12   4   5      101.46      116.18      8.46 o 
 -10   5   5        3.24        2.91      1.67 o 
  -9   5   5      218.48      237.70     16.85 o 
  -8   5   5        7.93        7.50      1.86 o 
  -7   5   5       11.98        9.92      2.29 o 
  -6   5   5      138.18      135.14      5.29 o 
  -5   5   5       34.44       29.32      1.73 o 
  -4   5   5        3.37        3.85      0.65 o 
  -3   5   5       55.33       51.64      1.41 o 
  -2   5   5       89.05      106.68      1.78 o 
  -1   5   5        7.04        5.85      0.54 o 
   0   5   5       61.96       57.26      1.17 o 
   1   5   5      124.78      137.17      1.78 o 
   2   5   5      174.45      173.73      2.03 o 
   3   5   5        0.06        0.19      0.30 o 
   4   5   5      686.45      745.77      5.66 o 
   5   5   5      334.09      341.28      3.44 o 
   6   5   5      252.34      247.46      3.33 o 
   7   5   5        0.02       -0.06      0.61 o 
   8   5   5       12.47       11.58      0.88 o 
   9   5   5       35.57       36.60      3.26 o 
  10   5   5       24.72       27.02      2.71 o 
  11   5   5       17.67       18.61      2.86 o 
  12   5   5       91.71       93.66      7.61 o 
  -9   6   5       14.34       14.95      2.62 o 
  -8   6   5        0.20        0.52      1.51 o 
  -7   6   5       37.14       37.12      3.55 o 
  -6   6   5      180.29      188.33      5.64 o 
  -5   6   5      222.52      213.02      4.65 o 
  -4   6   5       39.11       31.48      1.36 o 
  -3   6   5       38.07       34.24      1.34 o 
  -2   6   5      378.95      335.70      3.55 o 
  -1   6   5       16.36       14.26      0.80 o 
   0   6   5       12.39       19.83      0.84 o 
   1   6   5        8.82       11.38      0.65 o 
   2   6   5        1.60        2.43      0.36 o 
   3   6   5      258.44      288.57      3.05 o 
   4   6   5       33.79       28.81      0.93 o 
   5   6   5       43.12       44.92      1.14 o 
   6   6   5       17.20       21.98      1.24 o 
   7   6   5       57.78       54.41      1.83 o 
   8   6   5      244.27      253.06      3.85 o 
   9   6   5       15.71       12.75      1.47 o 
  10   6   5        1.36        1.15      1.20 o 
  11   6   5       56.70       62.66      6.98 o 
  12   6   5        6.83        6.72      3.83 o 
  -9   7   5        2.52        2.49      2.01 o 
  -8   7   5      132.30      155.23      6.24 o 
  -7   7   5       63.39       57.29      4.40 o 
  -6   7   5       48.64       57.98      3.56 o 
  -5   7   5       67.86       56.39      2.84 o 
  -4   7   5      318.74      276.28      6.12 o 
  -3   7   5      278.47      310.91      4.29 o 
  -2   7   5       49.86       38.83      1.40 o 
  -1   7   5      515.23      508.09      4.65 o 
   0   7   5        0.05        0.36      0.39 o 
   1   7   5       14.86       14.12      0.70 o 
   2   7   5      162.35      156.33      1.98 o 
   3   7   5        8.12       11.42      0.66 o 
   4   7   5       45.27       44.30      1.15 o 
   5   7   5      772.35      742.33      6.22 o 
   6   7   5      246.74      232.81      3.57 o 
   7   7   5       70.92       74.79      2.09 o 
   8   7   5        0.65        1.05      0.95 o 
   9   7   5      291.35      292.10      5.47 o 
  10   7   5       10.85       15.94      2.85 o 
  11   7   5      108.61      101.47      7.98 o 
  12   7   5        4.13        4.16      3.64 o 
  -8   8   5        4.03        4.46      3.23 o 
  -7   8   5       28.34       25.85      2.55 o 
  -6   8   5        9.38        9.75      3.38 o 
  -5   8   5       66.76       28.63      4.36 o 
  -4   8   5      270.39      231.85      7.76 o 
  -3   8   5        4.81        4.52      0.87 o 
  -2   8   5       42.52       34.07      1.49 o 
  -1   8   5      311.78      293.97      3.57 o 
   0   8   5        2.00        2.05      0.52 o 
   1   8   5      895.73      863.09      6.07 o 
   2   8   5       38.08       37.80      1.12 o 
   3   8   5        0.66        0.35      0.37 o 
   4   8   5       56.60       57.93      1.51 o 
   5   8   5        5.80        3.99      0.77 o 
   6   8   5      109.06      105.32      2.56 o 
   7   8   5      222.72      198.34      4.01 o 
   8   8   5      216.79      206.98      4.43 o 
   9   8   5      153.15      168.49      4.95 o 
  10   8   5        4.74        4.33      1.49 o 
  11   8   5       26.21       21.81      4.79 o 
  12   8   5       10.82        5.15      3.71 o 
  -8   9   5       20.91       16.84      2.79 o 
  -7   9   5        4.27        3.78      1.62 o 
  -6   9   5       18.93       17.90      3.99 o 
  -5   9   5      272.02      251.98      7.79 o 
  -4   9   5       14.17       10.90      1.55 o 
  -3   9   5      106.92       79.65      3.06 o 
  -2   9   5      440.22      451.60      5.41 o 
  -1   9   5       18.26       22.42      1.32 o 
   0   9   5       68.93       71.35      2.14 o 
   1   9   5        0.83        1.22      0.53 o 
   2   9   5       24.73       29.04      1.22 o 
   3   9   5       20.87       26.43      1.39 o 
   4   9   5       32.22       26.05      1.48 o 
   5   9   5      354.56      334.40      4.34 o 
   6   9   5        2.56        2.67      0.85 o 
   7   9   5      469.65      444.92      6.95 o 
   8   9   5       83.76       80.00      3.64 o 
   9   9   5      102.13      110.41      4.29 o 
  10   9   5       21.40       27.89      2.73 o 
  11   9   5       49.91       57.04      5.33 o 
  -7  10   5       46.59       27.60      8.58 o 
  -6  10   5        3.85        5.96      2.11 o 
  -5  10   5       18.44       14.01      2.61 o 
  -4  10   5        0.42       -0.63      1.62 o 
  -3  10   5       19.95       19.07      2.91 o 
  -2  10   5      311.45      290.42      5.37 o 
  -1  10   5      498.25      478.39      7.32 o 
   0  10   5      969.33      922.48     10.44 o 
   1  10   5      521.28      484.49      6.12 o 
   2  10   5       26.04       23.19      1.68 o 
   3  10   5      660.36      618.66      7.27 o 
   4  10   5       85.41       73.56      2.18 o 
   5  10   5      132.88      117.96      2.94 o 
   6  10   5      182.26      158.32      4.43 o 
   7  10   5        3.47        3.51      2.07 o 
   8  10   5      163.05      158.50      5.26 o 
   9  10   5      142.95      149.60      5.19 o 
  10  10   5      227.63      255.18      6.89 o 
  -6  11   5        3.64        4.39      1.75 o 
  -5  11   5       75.54       87.51      4.79 o 
  -4  11   5       10.42        5.73      2.30 o 
  -3  11   5        0.09        3.20      2.40 o 
  -2  11   5        0.74        4.41      1.22 o 
  -1  11   5      146.21      134.57      3.59 o 
   0  11   5      715.87      680.79     10.55 o 
   1  11   5       58.99       50.18      2.75 o 
   2  11   5        2.70        3.11      1.04 o 
   3  11   5      201.60      156.05      3.97 o 
   4  11   5       16.18       14.60      2.07 o 
   5  11   5        7.30        6.48      2.38 o 
   6  11   5       24.06       24.44      2.69 o 
   7  11   5       11.53       11.33      2.09 o 
   8  11   5      176.26      188.68      5.94 o 
   9  11   5       11.41       13.72      2.97 o 
  10  11   5      141.82      159.28      9.98 o 
  11  11   5        0.81        0.86      1.99 o 
  -6  12   5       21.72       30.57      5.92 o 
  -5  12   5        2.89        2.59      2.16 o 
  -4  12   5      110.17      113.03      8.12 o 
  -3  12   5      139.40      157.56      8.95 o 
  -2  12   5       17.32       19.81      3.20 o 
  -1  12   5       26.31       34.44      3.48 o 
   0  12   5        0.39        2.44      1.94 o 
   1  12   5       61.86       69.00      5.36 o 
   2  12   5       71.89       68.15      3.54 o 
   3  12   5      278.83      240.15      6.49 o 
   4  12   5        8.49        3.09      2.87 o 
   5  12   5       88.81       71.77      3.86 o 
   6  12   5        2.27        3.88      1.61 o 
   7  12   5        3.02        2.13      1.58 o 
   8  12   5      400.15      439.64      9.87 o 
   9  12   5        0.51        0.23      1.91 o 
  10  12   5       84.80      105.27     10.75 o 
  -5  13   5       88.99       92.87      8.12 o 
  -4  13   5       97.72       92.59      8.00 o 
  -3  13   5       11.72       16.81      2.75 o 
  -2  13   5       23.39       30.58      3.41 o 
  -1  13   5      103.87      108.86     14.46 o 
   0  13   5       67.58       73.18      5.02 o 
   1  13   5      106.14       95.50     10.87 o 
   2  13   5      142.74      148.65     11.35 o 
   3  13   5        2.73        7.71      1.88 o 
   4  13   5      148.78      138.68      5.12 o 
   5  13   5      200.82      228.20      8.01 o 
   6  13   5      336.43      356.86      8.73 o 
   7  13   5        0.38       -0.35      1.54 o 
   8  13   5      127.08      144.49      6.51 o 
   9  13   5        2.44        3.92      2.41 o 
  -3  14   5       17.27       19.66      4.77 o 
  -2  14   5       90.59      113.88      5.11 o 
  -1  14   5        9.22       22.23      4.73 o 
   0  14   5        6.54        8.37      2.50 o 
   1  14   5       13.53       12.75      2.92 o 
   2  14   5      200.93      211.55      6.37 o 
   3  14   5       11.68       11.80      2.21 o 
   4  14   5        0.00        1.80      1.57 o 
   5  14   5       53.74       53.79      5.28 o 
   6  14   5        2.27        3.37      1.74 o 
   7  14   5       61.91       51.02      4.68 o 
   8  14   5       61.74       59.29      5.00 o 
  -2  15   5       14.90       23.90      5.11 o 
  -1  15   5      215.13      147.41     10.73 o 
   0  15   5       15.36       13.71      2.92 o 
   1  15   5        0.07        2.39      1.85 o 
   2  15   5      127.32      150.78      5.49 o 
   3  15   5       19.47       20.73      2.76 o 
   4  15   5       14.26       15.68      5.39 o 
   5  15   5       22.55       25.46      4.84 o 
   6  15   5        4.68        7.46      2.36 o 
   7  15   5       19.81       13.51      2.94 o 
   0  16   5        0.91        5.45      3.26 o 
   1  16   5       31.49        9.63      3.90 o 
   2  16   5       97.86       97.53      5.14 o 
   3  16   5      118.49      137.32      6.12 o 
   4  16   5       13.67       14.81      2.92 o 
   5  16   5        9.26        9.87      2.55 o 
  -4 -13   6        0.40        0.94      1.65 o 
  -3 -13   6        3.61        8.71      4.11 o 
  -2 -13   6       21.83       22.37      2.75 o 
  -1 -13   6        0.12        3.67      1.78 o 
   0 -13   6       10.96        9.42      3.03 o 
   1 -13   6        9.09        5.32      3.15 o 
   2 -13   6        0.10        1.49      1.53 o 
   3 -13   6        0.62       -0.49      1.97 o 
  -6 -12   6       25.67       18.81      6.93 o 
  -5 -12   6        7.51        8.28      2.39 o 
  -4 -12   6      121.64      113.76      5.08 o 
  -3 -12   6        0.13        0.39      1.15 o 
  -2 -12   6       71.91       72.30      3.99 o 
  -1 -12   6       93.11       73.70      7.62 o 
   0 -12   6        0.60       -0.68      1.63 o 
   1 -12   6       20.00       15.35      2.50 o 
   2 -12   6        5.49       14.72      3.88 o 
   3 -12   6       11.42       10.28      2.27 o 
   4 -12   6        0.01        2.24      1.46 o 
   5 -12   6       28.02       32.45      4.50 o 
  -7 -11   6       18.80       26.95      4.96 o 
  -6 -11   6       28.64       25.11      4.14 o 
  -5 -11   6       44.63       43.88      3.90 o 
  -4 -11   6      256.97      262.92      7.51 o 
  -3 -11   6        0.23       -0.02      1.27 o 
  -2 -11   6       38.88       32.41      4.34 o 
  -1 -11   6       11.43        7.10      1.90 o 
   0 -11   6        8.90        6.96      1.58 o 
   1 -11   6        0.03        1.44      1.15 o 
   2 -11   6      138.20      149.60      5.86 o 
   3 -11   6      112.36      120.84      5.41 o 
   4 -11   6        5.55        3.50      1.60 o 
   5 -11   6        0.55       -0.27      2.17 o 
   6 -11   6       43.05       49.08      5.40 o 
  -7 -10   6       42.60       37.07      4.17 o 
  -6 -10   6       64.81       50.62      4.06 o 
  -5 -10   6        0.46        2.00      1.35 o 
  -4 -10   6       13.41       11.91      2.00 o 
  -3 -10   6       18.59       14.52      2.05 o 
  -2 -10   6        0.11       -0.39      0.94 o 
  -1 -10   6        5.42        3.47      1.39 o 
   0 -10   6       49.84       43.36      3.02 o 
   1 -10   6       19.60       15.26      2.19 o 
   2 -10   6       21.68       26.01      3.12 o 
   3 -10   6       18.17       22.83      2.78 o 
   4 -10   6       95.74       91.46      9.15 o 
   5 -10   6        3.81        5.87      1.82 o 
   6 -10   6       15.15       11.81      5.28 o 
   7 -10   6        3.49        5.12      2.65 o 
  -8  -9   6       33.29       22.83      5.42 o 
  -7  -9   6       27.99       26.67      3.10 o 
  -6  -9   6       87.71       93.22      4.73 o 
  -5  -9   6       20.02       16.53      2.50 o 
  -4  -9   6      102.52       98.30      4.23 o 
  -3  -9   6      163.88      157.44      5.11 o 
  -2  -9   6       25.25       21.97      2.57 o 
  -1  -9   6      212.93      191.05      5.27 o 
   0  -9   6        9.14       10.41      2.04 o 
   1  -9   6       74.85       76.42      3.84 o 
   2  -9   6       51.89       41.79      3.23 o 
   3  -9   6      582.21      557.94     11.61 o 
   4  -9   6      340.81      360.38      9.19 o 
   5  -9   6        0.24       -0.23      1.08 o 
   6  -9   6       18.18       21.16      2.96 o 
   7  -9   6       65.34       63.83      4.95 o 
   8  -9   6       55.12       63.60      5.26 o 
  -9  -8   6       53.58       75.04      8.70 o 
  -8  -8   6        1.05        2.10      1.84 o 
  -7  -8   6       49.86       53.35      4.38 o 
  -6  -8   6        1.18        1.39      1.39 o 
  -5  -8   6       93.32       86.15      5.67 o 
  -4  -8   6       29.86       19.53      2.29 o 
  -3  -8   6     1352.71     1272.09     18.05 o 
  -2  -8   6       12.30        9.83      2.08 o 
  -1  -8   6      730.85      686.52     12.28 o 
   0  -8   6        1.41        0.20      0.89 o 
   1  -8   6        0.52       -0.69      0.90 o 
   2  -8   6       18.95       14.45      1.87 o 
   3  -8   6      179.55      193.12      5.81 o 
   4  -8   6       11.71       11.65      2.06 o 
   5  -8   6      162.10      157.81      5.75 o 
   6  -8   6       53.95       50.01      3.95 o 
   7  -8   6       37.40       39.01      3.78 o 
   8  -8   6       50.75       45.35      4.26 o 
   9  -8   6       56.62       63.33      5.38 o 
  -9  -7   6        1.95        9.12      4.83 o 
  -8  -7   6        0.24        0.63      1.47 o 
  -7  -7   6       18.56       18.52      2.17 o 
  -6  -7   6       14.00        7.18      2.42 o 
  -5  -7   6       67.18       62.48      3.69 o 
  -4  -7   6       38.57       40.50      2.99 o 
  -3  -7   6      357.20      329.13      7.13 o 
  -2  -7   6       20.53       30.42      2.33 o 
   0  -7   6     1043.70     1021.15     13.84 o 
   1  -7   6       62.30       59.43      3.01 o 
   2  -7   6      270.06      274.79      6.41 o 
   3  -7   6      834.60      860.33     14.37 o 
   4  -7   6        0.15       -0.64      0.72 o 
   5  -7   6        3.69        1.26      1.48 o 
   6  -7   6        7.30        3.31      1.29 o 
   7  -7   6        0.06        0.64      1.35 o 
   8  -7   6       64.34       66.08      5.02 o 
   9  -7   6       14.94        8.98      4.23 o 
 -10  -6   6        5.56        6.83      5.04 o 
  -9  -6   6       40.27       59.79      7.84 o 
  -8  -6   6        0.28        1.52      1.67 o 
  -7  -6   6        0.28        2.45      1.42 o 
  -6  -6   6      353.14      315.29      6.08 o 
  -5  -6   6       41.54       31.16      2.42 o 
  -4  -6   6      265.87      243.37      5.42 o 
  -3  -6   6      120.56      125.36      3.57 o 
  -2  -6   6        0.29        0.87      0.66 o 
  -1  -6   6       37.07       40.11      1.76 o 
   0  -6   6        7.95       11.15      0.94 o 
   1  -6   6      119.14      114.03      2.75 o 
   2  -6   6      288.29      275.23      5.91 o 
   3  -6   6      785.29      786.70     12.77 o 
   4  -6   6       21.80       21.05      2.05 o 
   5  -6   6       19.14       22.29      2.80 o 
   6  -6   6        0.73        1.37      1.22 o 
   7  -6   6        0.13       -0.06      1.01 o 
   8  -6   6       11.85       10.09      3.06 o 
   9  -6   6       15.35       13.75      2.72 o 
  10  -6   6        1.08        0.80      2.16 o 
 -10  -5   6       89.96       90.36      8.49 o 
  -9  -5   6      148.96      171.03     10.85 o 
  -8  -5   6      108.45      107.65      5.14 o 
  -7  -5   6       84.05       69.81      3.99 o 
  -6  -5   6      245.99      219.12      5.37 o 
  -5  -5   6      178.17      163.06      4.58 o 
  -4  -5   6       63.26       55.90      3.72 o 
  -3  -5   6        5.32        3.67      0.93 o 
  -2  -5   6        1.81        0.88      0.52 o 
  -1  -5   6      261.82      282.62      3.85 o 
   0  -5   6      664.19      732.04      5.91 o 
   1  -5   6       10.22        5.63      0.82 o 
   2  -5   6      871.97      848.32      8.36 o 
   3  -5   6       47.52       53.33      2.12 o 
   4  -5   6       40.64       44.30      2.00 o 
   5  -5   6        8.65       10.04      2.31 o 
   6  -5   6       67.02       87.43      3.85 o 
   7  -5   6      126.27      122.28      4.97 o 
   8  -5   6      195.46      188.51      9.10 o 
   9  -5   6        0.02        1.37      1.46 o 
  10  -5   6        7.64        8.46      4.22 o 
 -10  -4   6      154.62      184.68     11.61 o 
  -9  -4   6      144.93      175.31     10.56 o 
  -8  -4   6       35.15       30.20      3.08 o 
  -7  -4   6       59.04       42.71      3.33 o 
  -6  -4   6      406.73      372.87      6.33 o 
  -5  -4   6      140.43      151.80      6.10 o 
  -4  -4   6        2.98        0.63      0.87 o 
  -3  -4   6      145.01      146.08      4.04 o 
  -2  -4   6      236.01      263.98      3.46 o 
  -1  -4   6      163.57      190.29      2.77 o 
   0  -4   6      147.44      141.15      4.14 o 
   1  -4   6      642.06      628.54      4.92 o 
   2  -4   6        4.00        2.87      0.44 o 
   3  -4   6      128.07      124.49      1.88 o 
   4  -4   6       23.29       26.53      1.18 o 
   5  -4   6       48.44       44.33      2.12 o 
   6  -4   6       89.98      110.81      3.59 o 
   7  -4   6       15.22       18.64      2.01 o 
   8  -4   6       63.13       66.65      3.97 o 
   9  -4   6       94.82      112.13      5.45 o 
  10  -4   6       26.47       26.08      3.53 o 
  11  -4   6        5.94        2.96      2.22 o 
 -10  -3   6       53.78       52.54      7.66 o 
  -9  -3   6        8.11        3.51      2.41 o 
  -8  -3   6        1.13        2.87      1.29 o 
  -7  -3   6      225.89      194.13      3.98 o 
  -6  -3   6       95.68       85.47      3.34 o 
  -5  -3   6        0.16        2.13      1.05 o 
  -4  -3   6      296.56      267.76      5.16 o 
  -3  -3   6      187.80      189.21      4.80 o 
  -2  -3   6      392.15      452.30      5.71 o 
  -1  -3   6      273.69      267.41      4.91 o 
   0  -3   6      911.56      934.12      7.89 o 
   1  -3   6     1214.71     1256.86      9.25 o 
   2  -3   6      390.50      441.03      3.90 o 
   3  -3   6       27.07       24.62      0.79 o 
   4  -3   6       95.58      104.73      1.82 o 
   5  -3   6      411.50      456.80      7.20 o 
   6  -3   6        0.04       -0.57      0.99 o 
   7  -3   6       27.24       30.61      2.39 o 
   8  -3   6       59.76       57.77      3.17 o 
   9  -3   6       27.73       29.39      3.38 o 
  10  -3   6      204.04      207.49      7.87 o 
  11  -3   6       26.88       26.75      3.73 o 
 -10  -2   6        0.38       -0.40      1.83 o 
  -9  -2   6       33.88       32.47      3.30 o 
  -8  -2   6       16.25       17.88      2.49 o 
  -7  -2   6        2.63        5.83      1.34 o 
  -6  -2   6      244.07      214.67      4.13 o 
  -5  -2   6      121.30      116.84      3.61 o 
  -4  -2   6        9.79       14.06      1.56 o 
  -3  -2   6       16.42       11.31      1.19 o 
  -2  -2   6        6.16        3.29      0.61 o 
  -1  -2   6     1431.72     1546.77     12.62 o 
   0  -2   6      371.72      395.54      3.80 o 
   1  -2   6      382.50      405.97      6.88 o 
   2  -2   6       30.16       35.73      2.21 o 
   3  -2   6        1.31        1.95      0.28 o 
   4  -2   6     1089.50     1086.35      8.07 o 
   5  -2   6       72.97       76.38      1.79 o 
   6  -2   6       26.67       24.68      1.90 o 
   7  -2   6       14.60       12.34      1.70 o 
   8  -2   6      193.57      204.17      5.62 o 
   9  -2   6      579.63      556.57     12.66 o 
  10  -2   6      212.63      205.33      7.61 o 
  11  -2   6       26.95       34.57      4.08 o 
 -10  -1   6        1.90        6.27      2.31 o 
  -9  -1   6        1.84       -0.18      1.86 o 
  -8  -1   6       38.10       41.49      2.92 o 
  -7  -1   6      172.49      144.31      3.94 o 
  -6  -1   6      252.74      269.64      4.84 o 
  -5  -1   6       17.53       18.93      1.42 o 
  -4  -1   6       26.06       21.93      2.91 o 
  -3  -1   6      148.81      169.70      3.63 o 
  -2  -1   6     1212.82     1294.89     12.57 o 
  -1  -1   6       24.85       32.71      1.53 o 
   0  -1   6       23.76       17.90      0.64 o 
   1  -1   6        2.25        2.07      0.71 o 
   2  -1   6      261.61      240.95      4.92 o 
   3  -1   6      965.68     1079.83     12.29 o 
   4  -1   6       18.25       20.61      1.02 o 
   5  -1   6        0.05        0.77      0.43 o 
   6  -1   6       48.96       57.55      1.39 o 
   7  -1   6       25.89       28.29      2.21 o 
   8  -1   6       67.23       68.56      5.73 o 
   9  -1   6       17.51       14.70      2.49 o 
  10  -1   6       31.36       32.06      3.66 o 
  11  -1   6       81.72       87.71      5.45 o 
  12  -1   6       89.21       98.13      6.97 o 
 -10   0   6       14.92       19.85      2.97 o 
  -9   0   6        7.98        3.54      3.23 o 
  -8   0   6       18.16       24.29      4.77 o 
  -7   0   6        1.46        1.24      1.08 o 
  -6   0   6      309.15      297.80      5.21 o 
  -5   0   6      134.08      126.50      4.29 o 
  -4   0   6      423.13      385.08      5.28 o 
  -3   0   6      710.67      727.00      9.31 o 
  -2   0   6        2.76        2.84      0.60 o 
  -1   0   6      694.91      700.71      7.33 o 
   0   0   6       97.67      106.93      2.27 o 
   1   0   6     2189.08     2376.75     33.50 o 
   2   0   6       53.47       56.00      1.70 o 
   3   0   6      656.95      686.37      5.10 o 
   4   0   6      388.77      436.35      4.23 o 
   5   0   6        8.40        8.27      0.76 o 
   6   0   6       30.03       33.47      0.97 o 
   7   0   6      102.24      110.72      3.70 o 
   8   0   6        3.77        3.01      1.45 o 
   9   0   6      123.90      121.89      5.35 o 
  10   0   6       13.12       10.77      2.51 o 
  11   0   6       10.66       14.01      2.87 o 
  12   0   6        0.05        1.48      2.26 o 
 -10   1   6       54.57       58.46      4.28 o 
  -9   1   6        1.66        3.64      1.92 o 
  -8   1   6       21.55       23.21      2.46 o 
  -7   1   6       30.52       23.90      2.09 o 
  -6   1   6        0.09        1.21      0.91 o 
  -5   1   6       83.48       80.06      2.54 o 
  -4   1   6      433.34      428.69      5.84 o 
  -3   1   6       88.85       77.05      1.52 o 
  -2   1   6      962.59     1079.99     14.59 o 
  -1   1   6        6.29       10.42      1.04 o 
   0   1   6      342.22      337.18      3.61 o 
   1   1   6     1755.50     1953.70     13.89 o 
   2   1   6     1944.91     2024.89     13.46 o 
   3   1   6     1152.63     1266.54     10.37 o 
   4   1   6       52.19       62.30      1.14 o 
   5   1   6      677.03      725.33      7.60 o 
   6   1   6       82.88       94.31      2.60 o 
   7   1   6      199.68      205.50      3.97 o 
   8   1   6        0.51        2.21      0.96 o 
   9   1   6        0.12        0.74      1.75 o 
  10   1   6      411.01      397.47     12.01 o 
  11   1   6        6.71        9.23      2.33 o 
  12   1   6       87.91       78.09      6.16 o 
 -10   2   6      243.53      293.71      8.93 o 
  -9   2   6       10.14       14.88      2.61 o 
  -8   2   6       33.49       36.90      2.91 o 
  -7   2   6        1.05        1.63      1.64 o 
  -6   2   6      103.36       89.22      2.93 o 
  -5   2   6        0.02        1.48      0.90 o 
  -4   2   6       42.75       48.64      2.36 o 
  -3   2   6      122.64      117.78      2.33 o 
  -2   2   6      328.23      343.29      3.52 o 
  -1   2   6     1272.36     1365.90     11.77 o 
   0   2   6       21.21       18.91      1.10 o 
   1   2   6     1040.96     1104.59      8.17 o 
   2   2   6      361.80      391.15      3.44 o 
   3   2   6       61.32       69.84      1.25 o 
   4   2   6      272.90      331.33      3.39 o 
   5   2   6       97.48      107.33      1.83 o 
   6   2   6      157.06      168.77      3.74 o 
   7   2   6      575.65      576.78      7.02 o 
   8   2   6      186.04      175.81      4.13 o 
   9   2   6      377.78      352.77      7.31 o 
  10   2   6       71.52       59.31      4.73 o 
  11   2   6       54.28       57.36      5.01 o 
  12   2   6        0.30        2.27      2.03 o 
 -10   3   6        0.84        3.19      2.15 o 
  -9   3   6       39.71       32.66      3.57 o 
  -8   3   6       32.25       25.76      2.59 o 
  -7   3   6       93.21       72.04     17.27 o 
  -6   3   6       71.73       73.10      2.80 o 
  -5   3   6      575.26      546.38      7.60 o 
  -4   3   6      210.01      192.95      3.84 o 
  -3   3   6     1017.97      971.48      8.71 o 
  -2   3   6      364.36      418.64      4.51 o 
  -1   3   6      307.99      325.48      3.03 o 
   0   3   6      858.47      871.78      7.50 o 
   1   3   6      179.68      195.39      2.62 o 
   2   3   6      322.99      369.26      3.70 o 
   3   3   6      472.28      475.95      4.74 o 
   4   3   6     2658.32     2715.89     20.74 o 
   5   3   6      277.19      273.43      3.93 o 
   6   3   6        9.97        7.32      0.79 o 
   7   3   6       96.99       93.00      3.08 o 
   8   3   6      765.78      705.48      8.68 o 
   9   3   6       24.10       21.82      2.19 o 
  10   3   6      165.24      151.65      8.91 o 
  11   3   6       33.18       34.62      4.07 o 
  12   3   6       28.97       26.51      7.74 o 
 -10   4   6       11.58       13.72      2.73 o 
  -9   4   6        2.78        2.93      5.08 o 
  -8   4   6      120.12      145.26      4.92 o 
  -7   4   6       72.93       64.29      4.08 o 
  -6   4   6        2.87        3.03      1.75 o 
  -5   4   6        0.51       -0.09      0.66 o 
  -4   4   6      314.26      304.51      4.14 o 
  -3   4   6        6.23        6.02      0.75 o 
  -2   4   6      399.75      393.64      4.21 o 
  -1   4   6      947.35     1045.68      8.41 o 
   0   4   6      700.14      726.62      6.09 o 
   1   4   6      651.89      662.14      6.27 o 
   2   4   6      122.75      109.70      1.63 o 
   3   4   6      276.25      321.39      3.26 o 
   4   4   6      185.14      186.25      2.71 o 
   5   4   6     2058.61     2109.36     15.90 o 
   6   4   6        9.20       12.11      1.01 o 
   7   4   6      254.94      241.26      3.84 o 
   8   4   6       65.96       59.46      2.14 o 
   9   4   6       99.04       93.89      3.20 o 
  10   4   6       91.91       84.77      6.96 o 
  11   4   6       24.84       19.16      3.41 o 
  12   4   6       51.71       47.82      5.04 o 
  -9   5   6        7.31        9.12      2.58 o 
  -8   5   6      132.86      147.74      5.02 o 
  -7   5   6       54.72       48.01      3.90 o 
  -6   5   6       93.79       89.95      4.49 o 
  -5   5   6      260.80      283.57      4.24 o 
  -4   5   6      291.68      279.10      4.04 o 
  -3   5   6      134.30      135.70      2.28 o 
  -2   5   6      116.17      120.13      2.02 o 
  -1   5   6      221.99      250.48      2.78 o 
   0   5   6       53.47       67.38      1.35 o 
   1   5   6      168.91      220.09      2.39 o 
   2   5   6        6.39        9.56      0.49 o 
   3   5   6      428.22      497.99      4.43 o 
   4   5   6      150.41      149.48      2.57 o 
   5   5   6       18.44       29.10      1.26 o 
   6   5   6       45.19       35.89      1.59 o 
   7   5   6        0.02        0.61      0.76 o 
   8   5   6        0.31        0.46      0.71 o 
   9   5   6      224.17      221.25      5.73 o 
  10   5   6       13.78       11.27      1.94 o 
  11   5   6        0.65        0.11      1.39 o 
  12   5   6      132.82      157.51      9.64 o 
  -9   6   6       14.49       20.70      3.05 o 
  -8   6   6        2.93        2.91      1.69 o 
  -7   6   6      206.83      221.24      7.33 o 
  -6   6   6      427.39      383.25      9.70 o 
  -5   6   6        3.68        6.36      1.55 o 
  -4   6   6       18.80       22.71      1.41 o 
  -3   6   6        2.80        4.84      0.80 o 
  -2   6   6        0.05        0.17      0.44 o 
  -1   6   6      710.14      696.19      5.96 o 
   0   6   6        7.26       13.25      0.73 o 
   1   6   6      307.55      278.09      2.95 o 
   2   6   6      198.58      195.20      2.34 o 
   3   6   6        0.00        0.31      0.39 o 
   4   6   6      584.45      617.74      5.54 o 
   5   6   6      416.71      401.54      4.22 o 
   6   6   6     1005.25      955.26      8.60 o 
   7   6   6      920.08      891.09      9.45 o 
   8   6   6       62.06       59.33      2.25 o 
   9   6   6        4.85        3.79      1.28 o 
  10   6   6        0.09        7.79      1.75 o 
  11   6   6       12.01       14.16      2.35 o 
  12   6   6        2.59        2.18      2.87 o 
  -9   7   6       53.62       56.32      5.05 o 
  -8   7   6       60.97       67.94      3.69 o 
  -7   7   6        5.78        6.64      2.06 o 
  -6   7   6        4.67        5.10      1.81 o 
  -5   7   6        8.41        3.63      1.25 o 
  -4   7   6        7.48        5.52      0.93 o 
  -3   7   6        6.48        4.32      0.83 o 
  -2   7   6        2.22        0.65      0.56 o 
  -1   7   6        0.03        1.37      0.54 o 
   0   7   6        1.49        1.70      0.49 o 
   1   7   6       49.47       44.01      1.19 o 
   2   7   6      181.91      181.65      2.75 o 
   3   7   6       87.26       98.32      1.79 o 
   4   7   6       26.67       28.19      1.33 o 
   5   7   6      184.96      161.75      2.60 o 
   6   7   6       10.30       10.22      0.96 o 
   7   7   6      910.55      856.98      8.40 o 
   8   7   6      192.35      199.31      3.79 o 
   9   7   6      339.43      351.85      7.17 o 
  10   7   6      238.91      268.39      6.42 o 
  11   7   6       24.91       29.22      5.31 o 
  12   7   6       12.96       14.01      4.37 o 
  -8   8   6      143.95      173.42      5.46 o 
  -7   8   6        0.58       -0.46      2.01 o 
  -6   8   6       72.96       62.01      4.25 o 
  -5   8   6       15.31       13.99      2.00 o 
  -4   8   6       98.57       97.92      3.95 o 
  -3   8   6     1103.11      946.01     10.78 o 
  -2   8   6       64.81       74.86      2.08 o 
  -1   8   6       69.20       63.91      1.78 o 
   0   8   6      699.20      665.19      5.49 o 
   1   8   6        0.13        0.40      0.44 o 
   2   8   6      337.09      322.36      3.89 o 
   3   8   6       73.61       84.72      2.82 o 
   4   8   6       18.02       20.10      1.50 o 
   5   8   6        6.30        3.59      0.71 o 
   6   8   6       36.26       27.76      1.49 o 
   7   8   6       49.72       37.94      1.73 o 
   8   8   6        1.32        1.43      0.93 o 
   9   8   6       44.37       38.47      2.87 o 
  10   8   6        1.89        2.24      2.02 o 
  11   8   6       32.53       42.27      6.29 o 
  12   8   6       18.29       18.48      5.09 o 
  -8   9   6       49.24       53.83      5.90 o 
  -7   9   6      127.36      144.12      6.10 o 
  -6   9   6      251.77      260.80     13.76 o 
  -5   9   6       68.72       60.88      7.06 o 
  -4   9   6       10.93        6.95      2.39 o 
  -3   9   6        3.06        2.72      1.61 o 
  -2   9   6      689.93      693.02      9.96 o 
  -1   9   6      291.74      285.76      4.15 o 
   0   9   6      822.99      772.59      7.32 o 
   1   9   6        8.20        8.49      0.90 o 
   2   9   6        1.72        1.20      0.75 o 
   3   9   6       36.82       33.90      1.64 o 
   4   9   6        0.35       -0.62      0.62 o 
   5   9   6        0.01       -0.24      0.64 o 
   6   9   6       24.98       23.11      1.46 o 
   7   9   6       10.93        8.01      1.23 o 
   8   9   6       29.85       31.45      2.10 o 
   9   9   6       78.64       86.65      3.64 o 
  10   9   6       52.45       55.25      8.80 o 
  11   9   6       23.22       22.64      4.59 o 
  -7  10   6        0.32        0.29      1.60 o 
  -6  10   6      338.99      386.27     10.32 o 
  -5  10   6       26.62       30.82      3.50 o 
  -4  10   6       36.89       33.47      5.61 o 
  -3  10   6        1.42        1.92      1.84 o 
  -2  10   6       77.62       73.43      4.31 o 
  -1  10   6       23.42       22.26      1.77 o 
   0  10   6      349.94      305.00     10.96 o 
   1  10   6      778.72      738.82      9.11 o 
   2  10   6     1211.51     1090.47     10.18 o 
   3  10   6      286.94      314.73      4.49 o 
   4  10   6      788.37      743.98      7.85 o 
   5  10   6        7.08        2.43      0.89 o 
   6  10   6       73.03       63.76      2.56 o 
   7  10   6       39.64       48.91      2.84 o 
   8  10   6      134.71      142.31      5.55 o 
   9  10   6        9.77        9.66      1.89 o 
  10  10   6        3.42        4.92      2.52 o 
  11  10   6       88.57       98.31      8.67 o 
  -6  11   6      340.44      364.69      9.91 o 
  -5  11   6        0.34        2.89      2.15 o 
  -4  11   6        5.50        7.40      2.33 o 
  -3  11   6       12.66       10.63      3.74 o 
  -2  11   6      126.18      118.79     13.90 o 
  -1  11   6       86.44       87.64      3.82 o 
   0  11   6       43.28       41.09      2.99 o 
   1  11   6       36.00       29.21      2.64 o 
   2  11   6        2.02        5.56      1.56 o 
   3  11   6       84.69       65.09      7.08 o 
   4  11   6      140.21      128.91      8.46 o 
   5  11   6        0.04       -0.43      1.26 o 
   6  11   6      115.38       96.27      5.22 o 
   7  11   6        3.37       -0.21      1.39 o 
   8  11   6        0.77        1.93      1.57 o 
   9  11   6      188.27      223.43      9.76 o 
  10  11   6       40.92       49.68      5.98 o 
  11  11   6       36.05        4.29      3.43 o 
  -5  12   6       22.27       31.28      8.25 o 
  -4  12   6       72.00       73.60      4.86 o 
  -3  12   6        8.47        7.49      2.84 o 
  -2  12   6       42.33       45.01      4.01 o 
  -1  12   6        0.14        1.83      3.01 o 
   0  12   6       11.48        9.08      2.42 o 
   1  12   6       67.14       70.59      3.94 o 
   2  12   6        0.00       -0.33      1.37 o 
   3  12   6        5.48        4.09      1.53 o 
   4  12   6       10.69        9.73      2.73 o 
   5  12   6        3.35        0.01      1.42 o 
   6  12   6       13.73        9.01      2.05 o 
   7  12   6      119.65      131.17      5.00 o 
   8  12   6        0.05        1.34      1.47 o 
   9  12   6      233.09      277.01      8.53 o 
  10  12   6       39.73       48.21      3.88 o 
  -4  13   6      162.46      188.11      6.89 o 
  -3  13   6       57.72       65.94      6.39 o 
  -2  13   6       33.34       36.70      3.74 o 
  -1  13   6       43.94       60.53      4.45 o 
   0  13   6      180.45      204.82      9.27 o 
   1  13   6      386.89      382.84      8.65 o 
   2  13   6        4.64        5.99      2.08 o 
   3  13   6        0.07        0.38      1.40 o 
   4  13   6        0.07        1.01      1.40 o 
   5  13   6        1.01        5.37      1.81 o 
   6  13   6        2.93        4.36      3.34 o 
   7  13   6      124.31      130.21      5.16 o 
   8  13   6       44.88       39.98      3.99 o 
   9  13   6       29.05       32.23      4.43 o 
  -3  14   6        0.07        1.77      2.08 o 
  -2  14   6       33.35       33.02      4.53 o 
  -1  14   6       76.48       69.22      4.52 o 
   0  14   6        0.47       -1.85      2.08 o 
   1  14   6       67.62       67.97      4.05 o 
   2  14   6      325.70      341.04      8.36 o 
   3  14   6       77.97       71.64      4.59 o 
   4  14   6        5.39        0.83      1.51 o 
   5  14   6        7.09        7.34      2.12 o 
   6  14   6        9.03        6.68      1.93 o 
   7  14   6        0.49        1.40      3.55 o 
   8  14   6        6.30        7.04      2.88 o 
  -2  15   6        9.61       12.86      3.99 o 
  -1  15   6      180.92      193.02      7.04 o 
   0  15   6        4.22        7.46      3.71 o 
   1  15   6       29.61       43.49      4.37 o 
   2  15   6       23.23       25.70      2.91 o 
   3  15   6      136.05      152.52      5.62 o 
   4  15   6       15.17       17.02      2.54 o 
   5  15   6       18.54       19.82      3.38 o 
   6  15   6      149.74      163.10      6.94 o 
   7  15   6       83.47       93.27      8.67 o 
   1  16   6        0.55        5.56      3.50 o 
   2  16   6        4.73        4.47      2.37 o 
   3  16   6       15.97       22.85      3.27 o 
   4  16   6       45.95       49.34      4.49 o 
   5  16   6        6.44        7.78      4.35 o 
  -3 -13   7       17.65       23.37      6.00 o 
  -2 -13   7       31.37       27.39      3.34 o 
  -1 -13   7        9.83        7.78      5.54 o 
   0 -13   7       25.22       28.55      3.42 o 
   1 -13   7        0.10        0.11      1.49 o 
   2 -13   7       23.82       21.79      3.01 o 
  -5 -12   7        0.93       -0.96      3.34 o 
  -4 -12   7       53.44       65.08      5.25 o 
  -3 -12   7       36.17       29.59      3.07 o 
  -2 -12   7       32.52       28.85      3.14 o 
  -1 -12   7       41.94       44.44      8.43 o 
   0 -12   7       64.80       71.85      5.20 o 
   1 -12   7        2.55        3.84      1.66 o 
   2 -12   7      140.89      141.59      5.98 o 
   3 -12   7       13.25       12.34      2.44 o 
   4 -12   7       49.49       37.32      3.96 o 
  -6 -11   7        1.05        0.85      1.76 o 
  -5 -11   7       89.51      102.82      5.68 o 
  -4 -11   7       27.58       29.10      4.37 o 
  -3 -11   7       61.71       63.25      4.21 o 
  -2 -11   7      271.55      277.00      7.79 o 
  -1 -11   7        0.40        0.90      1.10 o 
   0 -11   7        3.94        3.91      1.47 o 
   1 -11   7       26.44       21.71      2.70 o 
   2 -11   7       14.95        9.28      1.90 o 
   3 -11   7       58.54       61.81      4.12 o 
   4 -11   7       16.73       15.83      2.54 o 
   5 -11   7        3.23        4.03      1.67 o 
  -7 -10   7        8.82        8.43      3.03 o 
  -6 -10   7       88.75       91.74      5.47 o 
  -5 -10   7       31.98       29.29      3.51 o 
  -4 -10   7       10.64       13.29      2.28 o 
  -3 -10   7        0.25        0.71      1.15 o 
  -2 -10   7        0.71        0.38      1.05 o 
  -1 -10   7        1.02        1.22      1.06 o 
   0 -10   7        0.59        1.67      1.26 o 
   1 -10   7       14.21       11.36      1.92 o 
   2 -10   7       11.50       10.91      1.98 o 
   3 -10   7        4.18        7.67      2.64 o 
   4 -10   7       54.00       50.76      3.66 o 
   5 -10   7        0.97        0.82      1.70 o 
   6 -10   7        1.08        1.04      1.21 o 
   7 -10   7        1.77        1.99      1.33 o 
  -8  -9   7       49.40       48.62      5.04 o 
  -7  -9   7        5.06       -0.33      1.69 o 
  -6  -9   7      140.70      131.27      5.50 o 
  -5  -9   7       19.30       16.75      4.25 o 
  -4  -9   7      107.37      107.17      4.55 o 
  -3  -9   7        0.30        2.59      1.54 o 
  -2  -9   7       73.69       66.48      3.35 o 
  -1  -9   7       16.73       16.87      1.98 o 
   0  -9   7      116.41      115.13      4.52 o 
   1  -9   7        1.53        2.09      1.14 o 
   2  -9   7       66.12       54.66      3.30 o 
   3  -9   7        3.54        3.60      1.38 o 
   4  -9   7       60.23       57.66      3.71 o 
   5  -9   7      197.74      196.92      6.74 o 
   6  -9   7        5.41        2.77      2.22 o 
   7  -9   7       19.47       22.15      3.16 o 
  -8  -8   7      270.48      273.51      9.95 o 
  -7  -8   7       25.40       18.56      5.60 o 
  -6  -8   7       59.18       56.15      4.71 o 
  -5  -8   7      146.01      134.46      5.16 o 
  -4  -8   7      193.76      174.28      5.58 o 
  -3  -8   7       19.56       24.38      2.34 o 
  -2  -8   7      284.51      273.43      6.48 o 
  -1  -8   7       22.99       25.85      2.47 o 
   0  -8   7      317.42      294.70      7.13 o 
   1  -8   7       76.34       65.08      6.18 o 
   2  -8   7      234.43      244.23      6.34 o 
   3  -8   7       95.69      102.17      4.10 o 
   4  -8   7      228.17      220.16     13.74 o 
   5  -8   7        1.57        1.25      1.18 o 
   6  -8   7       48.72       54.01      4.13 o 
   7  -8   7        2.63        4.95      1.71 o 
   8  -8   7       75.14       93.93      7.33 o 
  -9  -7   7       73.10       81.22      7.83 o 
  -8  -7   7      156.94      172.62      7.66 o 
  -7  -7   7        1.08        2.59      1.90 o 
  -6  -7   7        0.06        0.20      1.39 o 
  -5  -7   7       14.71       11.79      2.55 o 
  -4  -7   7       25.85       26.05      2.54 o 
  -3  -7   7       86.54       99.23      3.86 o 
  -2  -7   7      697.47      670.91     10.94 o 
  -1  -7   7      212.60      219.21      5.88 o 
   0  -7   7       13.72       15.41      3.43 o 
   1  -7   7      252.91      258.84      6.08 o 
   2  -7   7       75.98       83.14      4.55 o 
   3  -7   7        9.09       10.89      1.48 o 
   4  -7   7       86.64       90.04      3.76 o 
   5  -7   7       31.95       31.23      2.77 o 
   6  -7   7       74.67       86.09      4.21 o 
   7  -7   7        0.22        2.18      1.44 o 
   8  -7   7        8.26        5.97      2.65 o 
   9  -7   7      146.12      130.06      6.26 o 
  -9  -6   7        4.84       12.28      4.97 o 
  -8  -6   7       13.98       14.79      2.57 o 
  -7  -6   7        7.40       10.97      2.56 o 
  -6  -6   7       87.34       82.35      4.71 o 
  -5  -6   7      267.51      245.59      7.32 o 
  -4  -6   7      103.18       81.67      3.54 o 
  -3  -6   7        9.76       13.54      1.69 o 
  -2  -6   7        0.46        0.44      0.83 o 
  -1  -6   7        6.53        7.17      1.04 o 
   0  -6   7      275.94      278.86      5.04 o 
   1  -6   7      130.08      148.86      6.94 o 
   2  -6   7     1672.90     1729.49     31.06 o 
   3  -6   7       32.98       32.18      2.07 o 
   4  -6   7      127.60      132.90      4.23 o 
   5  -6   7       16.00       11.70      4.53 o 
   6  -6   7        9.98        9.40      1.72 o 
   7  -6   7      101.51      113.00      4.93 o 
   8  -6   7       43.52       46.48      4.04 o 
   9  -6   7       17.02       16.27      4.12 o 
  10  -6   7        3.36        2.78      2.50 o 
  -9  -5   7        0.07       -3.88      3.88 o 
  -8  -5   7        5.58        3.77      2.15 o 
  -7  -5   7       58.55       58.78      5.98 o 
  -6  -5   7        3.62        5.94      1.80 o 
  -5  -5   7      129.10      124.37      6.95 o 
  -4  -5   7     1443.88     1352.91     18.65 o 
  -3  -5   7      247.36      223.65      5.37 o 
  -2  -5   7        8.49       13.45      1.01 o 
  -1  -5   7        5.45        5.24      0.80 o 
   0  -5   7      173.49      173.04      2.70 o 
   1  -5   7       88.68       99.62      1.73 o 
   2  -5   7      222.28      242.74      3.07 o 
   3  -5   7       32.01       20.32      2.56 o 
   4  -5   7      355.18      369.97      6.15 o 
   5  -5   7        0.60        1.40      0.62 o 
   6  -5   7       16.87       13.59      1.82 o 
   7  -5   7       47.76       55.71      3.73 o 
   8  -5   7      163.96      177.66      6.41 o 
   9  -5   7       10.08       11.39      2.35 o 
  10  -5   7        5.08        3.42      1.77 o 
 -10  -4   7       17.53       19.74      5.82 o 
  -9  -4   7       20.33       30.17      6.34 o 
  -8  -4   7        7.50        2.65      2.45 o 
  -7  -4   7       37.85       29.81      2.47 o 
  -6  -4   7        0.09        0.61      1.09 o 
  -5  -4   7      110.18       86.33      3.79 o 
  -4  -4   7      210.43      185.26      5.17 o 
  -3  -4   7      357.14      361.51      7.07 o 
  -2  -4   7      128.33      130.00      2.73 o 
  -1  -4   7      281.88      299.80      4.26 o 
   0  -4   7       28.91       29.53      1.16 o 
   1  -4   7        0.41        0.41      0.35 o 
   2  -4   7      773.28      817.71      7.05 o 
   3  -4   7        8.92        4.72      0.55 o 
   4  -4   7        0.33       -0.14      0.40 o 
   5  -4   7       52.51       51.06      2.24 o 
   6  -4   7      745.99      729.75     10.90 o 
   7  -4   7      139.57      131.98      4.94 o 
   8  -4   7       62.69       57.28      4.18 o 
   9  -4   7       17.36       19.31      2.81 o 
  10  -4   7        0.01        3.11      1.69 o 
  11  -4   7       15.85       16.51      3.31 o 
 -10  -3   7      132.33      175.21     11.55 o 
  -9  -3   7        0.00       -3.69      3.69 o 
  -8  -3   7        7.95        2.97      1.74 o 
  -7  -3   7      191.53      176.25      4.91 o 
  -6  -3   7      290.76      287.52     10.44 o 
  -5  -3   7      225.69      215.17      5.06 o 
  -4  -3   7       11.33        8.06      1.52 o 
  -3  -3   7       46.05       43.30      2.38 o 
  -2  -3   7      279.34      265.18      4.90 o 
  -1  -3   7       26.28       23.98      1.06 o 
   0  -3   7      119.43      132.43      1.98 o 
   1  -3   7      205.61      201.07      2.10 o 
   2  -3   7      325.20      333.93      7.70 o 
   3  -3   7        0.49        1.41      0.35 o 
   4  -3   7       75.03       75.56      1.40 o 
   5  -3   7       14.03       20.65      1.56 o 
   6  -3   7      252.39      249.82      5.31 o 
   7  -3   7        0.92        0.63      1.09 o 
   8  -3   7       25.85       27.04      4.20 o 
   9  -3   7       27.12       20.74      2.85 o 
  10  -3   7        5.37        7.35      2.33 o 
  11  -3   7       16.38       19.28      3.16 o 
 -10  -2   7        6.02       13.89      5.23 o 
  -9  -2   7        1.57        2.30      3.97 o 
  -8  -2   7        5.71        3.29      1.83 o 
  -7  -2   7       42.43       31.65      3.75 o 
  -6  -2   7        0.07        2.36      1.33 o 
  -5  -2   7       24.60       28.42      2.26 o 
  -4  -2   7        9.70        6.56      1.84 o 
  -3  -2   7       21.26       12.43      1.51 o 
  -2  -2   7      117.99      135.07      3.03 o 
  -1  -2   7        0.44        4.08      0.94 o 
   0  -2   7      501.52      548.84      5.69 o 
   1  -2   7      673.17      707.44     14.38 o 
   2  -2   7       82.39       87.85      2.93 o 
   3  -2   7      244.83      298.03      6.00 o 
   4  -2   7      340.27      356.41      3.37 o 
   5  -2   7       37.58       43.31      1.38 o 
   6  -2   7      431.87      417.98      7.15 o 
   7  -2   7       14.17       20.91      1.95 o 
   8  -2   7       54.98       51.36      2.88 o 
   9  -2   7       20.38       14.35      2.38 o 
  10  -2   7       46.28       38.71      4.31 o 
  11  -2   7      182.51      187.64      7.72 o 
 -10  -1   7        1.15        0.61      2.51 o 
  -9  -1   7        2.01        0.94      1.95 o 
  -8  -1   7       61.52       73.64      5.13 o 
  -7  -1   7      183.53      187.38      4.36 o 
  -6  -1   7        0.00        0.36      1.08 o 
  -5  -1   7     1012.36     1006.08     13.21 o 
  -4  -1   7     1180.12     1118.48     13.66 o 
  -3  -1   7      293.86      304.54      5.29 o 
  -2  -1   7      272.10      256.52      4.38 o 
  -1  -1   7       55.99       63.44      1.49 o 
   0  -1   7      241.24      245.38      2.76 o 
   1  -1   7     2116.66     2149.56     26.47 o 
   2  -1   7      184.34      205.19      4.76 o 
   3  -1   7      502.67      519.85      7.35 o 
   4  -1   7       41.15       46.21      1.07 o 
   5  -1   7        0.02        0.51      0.39 o 
   6  -1   7        9.82        9.90      1.24 o 
   7  -1   7       13.33       13.59      1.67 o 
   8  -1   7        4.31        4.26      1.27 o 
   9  -1   7       46.95       42.26      5.03 o 
  10  -1   7        2.35        1.02      1.54 o 
  11  -1   7        6.47        2.78      2.04 o 
  12  -1   7        4.53        5.14      2.13 o 
 -10   0   7       19.26       20.70      3.00 o 
  -9   0   7        8.06        4.53      2.14 o 
  -8   0   7      141.26      161.33      4.93 o 
  -7   0   7      142.93      151.77      4.21 o 
  -6   0   7      272.86      285.29      5.32 o 
  -5   0   7      706.86      690.02     12.40 o 
  -4   0   7        8.98        9.02      1.37 o 
  -3   0   7       70.73       79.09      2.65 o 
  -2   0   7      397.16      480.08      6.64 o 
  -1   0   7        8.50        7.19      0.88 o 
   0   0   7       72.85       89.94      1.90 o 
   1   0   7      322.96      355.18     10.32 o 
   2   0   7     2168.24     2232.43     34.54 o 
   3   0   7      390.23      425.09      6.46 o 
   4   0   7      709.26      749.51      5.95 o 
   5   0   7        4.21        3.15      0.66 o 
   6   0   7      446.11      447.46      6.31 o 
   7   0   7        5.54        8.62      1.75 o 
   8   0   7       65.43       75.13      3.31 o 
   9   0   7       55.58       55.34      4.18 o 
  10   0   7       14.04       12.12      2.49 o 
  11   0   7       71.96       72.79      5.55 o 
  12   0   7        5.45        2.42      1.91 o 
 -10   1   7       12.58       10.97      2.67 o 
  -8   1   7      102.19      105.53      4.88 o 
  -7   1   7       21.60       26.70      2.17 o 
  -6   1   7        9.90       10.37      1.40 o 
  -5   1   7      201.31      197.88      5.19 o 
  -4   1   7       85.55       77.20      2.10 o 
  -3   1   7      328.38      276.38      6.94 o 
  -2   1   7       80.78       85.80      2.50 o 
  -1   1   7       22.41       22.49      1.23 o 
   0   1   7     2707.58     2919.32     22.40 o 
   1   1   7      130.00      127.95      1.83 o 
   2   1   7     3132.16     3286.43     21.42 o 
   3   1   7       91.71      104.93      1.41 o 
   4   1   7      152.53      166.60      3.83 o 
   5   1   7       58.91       55.46      1.94 o 
   6   1   7        0.24       -0.18      0.57 o 
   7   1   7        0.02       -0.07      0.71 o 
   8   1   7       59.64       70.03      3.22 o 
   9   1   7      736.26      696.06     24.05 o 
  10   1   7      393.92      398.87     10.77 o 
  11   1   7      143.86      146.84      8.80 o 
  12   1   7       69.18       64.27      5.54 o 
 -10   2   7       15.68       23.58      3.10 o 
  -9   2   7      504.05      598.84     11.16 o 
  -8   2   7       15.81       18.52      2.72 o 
  -7   2   7      180.91      167.23      5.87 o 
  -6   2   7       37.56       43.61      2.45 o 
  -5   2   7      105.81       92.57      3.18 o 
  -4   2   7     1456.93     1330.27     13.76 o 
  -3   2   7        0.70        0.59      0.57 o 
  -2   2   7       55.54       49.70      2.09 o 
  -1   2   7      385.67      402.95      5.74 o 
   0   2   7     2636.65     2891.53     22.77 o 
   1   2   7      522.45      533.18      4.67 o 
   2   2   7      208.08      213.51      2.77 o 
   3   2   7      103.68      103.27      1.70 o 
   4   2   7      327.92      358.01      3.95 o 
   5   2   7      590.79      623.64      5.75 o 
   6   2   7        0.98        1.72      0.72 o 
   7   2   7       55.65       55.47      2.29 o 
   8   2   7      649.30      635.04     10.95 o 
   9   2   7      299.72      275.85      8.17 o 
  10   2   7        6.09        7.01      2.12 o 
  11   2   7        1.75        1.37      1.82 o 
  12   2   7       62.63       76.91      6.15 o 
  -9   3   7        0.09       -0.44      1.47 o 
  -8   3   7       62.80       67.04      4.44 o 
  -7   3   7       52.48       48.64      3.64 o 
  -6   3   7      192.44      162.44      5.39 o 
  -5   3   7      104.80      107.53      3.07 o 
  -4   3   7      505.63      467.88      6.57 o 
  -3   3   7       25.13       23.86      1.42 o 
  -2   3   7        0.01       -0.37      0.37 o 
  -1   3   7      322.59      353.06      4.98 o 
   0   3   7       22.18       33.46      1.90 o 
   1   3   7      219.01      264.12      3.31 o 
   2   3   7       80.20       66.37      1.68 o 
   3   3   7     2368.84     2475.67     17.06 o 
   4   3   7       74.55       81.11      2.59 o 
   5   3   7      567.12      592.45      5.49 o 
   6   3   7        1.64        4.76      0.88 o 
   7   3   7      344.35      355.29      5.18 o 
   8   3   7      263.47      250.48      4.50 o 
   9   3   7       24.58       24.65      2.24 o 
  10   3   7       31.74       23.36      3.19 o 
  11   3   7       36.83       34.52      4.00 o 
  12   3   7       27.75       24.45      3.68 o 
  -9   4   7      110.48      138.21      5.97 o 
  -8   4   7        0.27        2.01      1.92 o 
  -7   4   7        2.14        4.40      1.77 o 
  -6   4   7        8.24        8.99      2.09 o 
  -5   4   7      674.77      641.53      7.09 o 
  -4   4   7      798.73      696.59      8.02 o 
  -3   4   7       61.32       62.25      1.97 o 
  -2   4   7       39.36       41.75      1.58 o 
  -1   4   7       17.75       22.05      0.81 o 
   0   4   7     1141.68     1178.66     11.00 o 
   1   4   7       17.15       25.39      1.00 o 
   2   4   7       79.54       86.84      1.96 o 
   3   4   7       29.18       31.85      1.06 o 
   4   4   7      151.94      140.02      2.30 o 
   5   4   7       46.57       42.18      1.36 o 
   6   4   7      115.44      109.64      2.57 o 
   7   4   7      351.86      338.64      5.20 o 
   8   4   7      117.29      113.47      3.05 o 
   9   4   7      101.85      106.57      3.87 o 
  10   4   7       54.70       57.71      4.69 o 
  11   4   7        1.70        2.32      1.77 o 
  12   4   7       20.66       20.56      4.54 o 
  -9   5   7        0.24        3.22      1.66 o 
  -8   5   7       11.35       12.95      3.30 o 
  -7   5   7       33.45       32.15      3.31 o 
  -6   5   7        0.11        1.16      1.60 o 
  -5   5   7      319.74      303.41      5.02 o 
  -4   5   7       22.36       16.89      1.24 o 
  -3   5   7       19.72       20.77      1.27 o 
  -2   5   7       50.50       47.15      1.56 o 
  -1   5   7      265.92      287.58      3.38 o 
   0   5   7      667.35      752.29      5.86 o 
   1   5   7       14.63       12.67      0.82 o 
   2   5   7      110.79      123.23      2.13 o 
   3   5   7      123.24      114.40      2.15 o 
   4   5   7     1370.02     1454.60     14.48 o 
   5   5   7      101.53      108.93      2.29 o 
   6   5   7       44.64       38.04      1.80 o 
   7   5   7      168.85      173.07      3.65 o 
   8   5   7       37.29       36.34      2.30 o 
   9   5   7        0.39        1.25      1.22 o 
  10   5   7        5.60        5.73      2.22 o 
  11   5   7        0.01       -0.32      1.65 o 
  12   5   7        1.09       -0.67      2.15 o 
  -9   6   7        0.64        0.71      1.52 o 
  -8   6   7       60.96       59.63      4.28 o 
  -7   6   7        0.21        2.38      4.29 o 
  -6   6   7       18.37       23.61      2.95 o 
  -5   6   7       40.56       28.50      2.67 o 
  -4   6   7       31.00       30.78      1.63 o 
  -3   6   7       75.34       55.23      1.87 o 
  -2   6   7       31.74       31.85      1.45 o 
  -1   6   7        0.13       -0.04      0.52 o 
   0   6   7       50.03       55.79      1.36 o 
   1   6   7        0.24        0.35      0.36 o 
   2   6   7       55.88       60.35      1.11 o 
   3   6   7        0.32        0.42      0.57 o 
   4   6   7       69.77       80.03      2.02 o 
   5   6   7      184.37      193.26      3.29 o 
   6   6   7      436.23      462.32      5.38 o 
   7   6   7      108.14       98.26      4.05 o 
   8   6   7       18.75       13.50      1.40 o 
   9   6   7      126.23      117.21      3.84 o 
  10   6   7      341.50      323.92     10.12 o 
  11   6   7       59.47       62.05      7.58 o 
  12   6   7       81.47       89.97      9.39 o 
  -8   7   7      195.70      246.27      8.22 o 
  -7   7   7       15.22       18.10      3.18 o 
  -6   7   7       58.97       62.66      4.03 o 
  -5   7   7       61.15       55.96      3.87 o 
  -4   7   7      148.75      128.75      3.90 o 
  -3   7   7        6.22       13.50      1.16 o 
  -2   7   7      506.03      457.91      5.50 o 
  -1   7   7      545.93      534.82      5.93 o 
   0   7   7       14.03       14.70      1.01 o 
   1   7   7       97.84       90.83      1.90 o 
   2   7   7       91.00       72.23      1.66 o 
   3   7   7        6.44        5.91      0.71 o 
   4   7   7       36.70       37.48      1.37 o 
   5   7   7      404.59      406.61      4.61 o 
   6   7   7      336.96      341.35      4.60 o 
   7   7   7       24.58       23.94      1.61 o 
   8   7   7      119.28      122.41      3.33 o 
   9   7   7       67.94       64.16      3.31 o 
  10   7   7      144.62      147.14      5.06 o 
  11   7   7        7.62       11.33      2.25 o 
  12   7   7        0.03       -2.24      2.67 o 
  -8   8   7        0.95        2.20      1.67 o 
  -7   8   7       21.09       22.25      3.26 o 
  -6   8   7        9.56        8.12      2.29 o 
  -5   8   7       20.12       15.64      2.58 o 
  -4   8   7      426.83      380.98      8.35 o 
  -3   8   7       62.58       58.31      2.85 o 
  -2   8   7      522.17      494.27      5.96 o 
  -1   8   7      413.68      386.91      4.99 o 
   0   8   7      674.45      630.18      6.31 o 
   1   8   7        7.37        8.22      0.86 o 
   2   8   7      247.32      237.06      3.30 o 
   3   8   7      702.91      663.10      6.75 o 
   4   8   7       65.62       67.10      1.96 o 
   5   8   7        8.54        9.92      0.98 o 
   6   8   7      116.86       99.22      2.20 o 
   7   8   7      406.16      349.17      4.55 o 
   8   8   7      423.44      400.82      7.62 o 
   9   8   7        5.13        1.88      1.23 o 
  10   8   7      104.51      117.33      4.99 o 
  11   8   7        1.04        2.03      2.92 o 
  12   8   7        3.73        3.31      3.36 o 
  -7   9   7        6.40        5.74      2.92 o 
  -6   9   7       87.48       97.29      5.11 o 
  -5   9   7      222.27      212.33      8.97 o 
  -4   9   7       68.42       68.04      4.05 o 
  -3   9   7       12.47       10.69      1.89 o 
  -2   9   7      885.82      766.66     36.61 o 
  -1   9   7      322.86      299.71      4.15 o 
   0   9   7     2555.24     2459.06     19.30 o 
   1   9   7      136.03      125.51      2.49 o 
   2   9   7      537.18      515.08      5.92 o 
   3   9   7       11.12       15.31      1.18 o 
   4   9   7       17.38       26.28      1.76 o 
   5   9   7       55.36       44.95      2.08 o 
   6   9   7      492.71      479.21      5.48 o 
   7   9   7       34.09       24.21      1.98 o 
   8   9   7        6.30        6.33      1.12 o 
   9   9   7       38.98       45.45      4.99 o 
  10   9   7       86.27       83.29      5.67 o 
  11   9   7       25.62       34.16      4.22 o 
  -7  10   7        4.09        4.84      2.49 o 
  -6  10   7        5.71        7.68      2.21 o 
  -5  10   7      102.36      100.61      8.30 o 
  -4  10   7      194.57      197.07      6.98 o 
  -3  10   7       50.74       54.34      4.07 o 
  -2  10   7        0.54        2.48      1.45 o 
  -1  10   7      126.35      118.24      5.04 o 
   0  10   7       55.23       56.37      2.56 o 
   1  10   7     1247.29     1225.40     10.55 o 
   2  10   7     1327.56     1306.63     11.79 o 
   3  10   7       64.30       63.06      2.11 o 
   4  10   7       26.97       16.22      1.29 o 
   5  10   7      272.92      219.96      5.17 o 
   6  10   7       59.62       45.80      2.08 o 
   7  10   7       64.37       78.79      3.63 o 
   8  10   7       63.40       68.91      2.96 o 
   9  10   7        5.97        5.13      3.33 o 
  10  10   7       47.96       38.59      4.58 o 
  11  10   7       31.27       39.51      6.63 o 
  -6  11   7        4.29        3.75      2.19 o 
  -5  11   7      250.26      277.77      8.72 o 
  -4  11   7      181.68      179.66      6.82 o 
  -3  11   7      120.62      127.86      5.68 o 
  -2  11   7        4.12        2.71      1.78 o 
  -1  11   7      251.46      220.89      5.97 o 
   0  11   7      110.87       99.25      4.03 o 
   1  11   7       81.58       85.21      4.44 o 
   2  11   7      201.14      185.84      5.45 o 
   3  11   7       43.75       39.63      3.05 o 
   4  11   7        1.11        1.85      1.20 o 
   5  11   7       86.60       74.75      3.89 o 
   6  11   7        5.70        1.54      1.39 o 
   7  11   7        2.70        0.45      1.45 o 
   8  11   7        0.83        0.00      1.39 o 
   9  11   7       37.10       35.04      2.81 o 
  10  11   7        4.99        3.96      3.52 o 
  11  11   7       62.28       67.18      8.21 o 
  -5  12   7       80.35       89.03      4.94 o 
  -4  12   7        4.05        1.88      1.89 o 
  -3  12   7        0.83        5.24      1.83 o 
  -2  12   7       22.13       24.86      3.15 o 
  -1  12   7        0.05        2.88      1.44 o 
   0  12   7       37.43       40.61      4.21 o 
   1  12   7      103.09       97.52      8.34 o 
   2  12   7        0.74        1.51      1.46 o 
   3  12   7        1.31        1.48      1.34 o 
   4  12   7        1.24        1.46      1.44 o 
   5  12   7        7.55        6.11      1.75 o 
   6  12   7      147.41      125.71      4.79 o 
   7  12   7        4.74        2.82      1.76 o 
   8  12   7        0.00        1.04      1.57 o 
   9  12   7        0.08       -1.32      3.78 o 
  10  12   7        0.33        0.74      4.21 o 
  -4  13   7       34.49       37.03      3.75 o 
  -3  13   7      128.85      153.45      6.45 o 
  -2  13   7       11.19       12.45      4.17 o 
  -1  13   7        0.38        2.58      1.74 o 
   0  13   7       59.06       53.32      3.45 o 
   1  13   7        4.71       10.50      4.04 o 
   2  13   7        9.13       12.10      2.46 o 
   3  13   7       24.06       19.86      2.54 o 
   4  13   7       25.11       27.80      2.78 o 
   5  13   7        5.78        5.65      1.83 o 
   6  13   7        0.97        0.58      1.29 o 
   7  13   7       16.22       14.49      2.38 o 
   8  13   7       40.86       43.63      4.20 o 
   9  13   7        1.98        5.76      2.28 o 
  -3  14   7        6.31        6.47      2.32 o 
  -2  14   7      134.90      152.22      6.42 o 
  -1  14   7       30.39       29.07      3.51 o 
   0  14   7        1.11        2.77      4.05 o 
   1  14   7      169.20      157.01     16.37 o 
   2  14   7      146.74      164.30      5.71 o 
   3  14   7        6.46        8.13      1.99 o 
   4  14   7        9.93       16.51      2.48 o 
   5  14   7        3.18        3.53      1.78 o 
   6  14   7       12.90       10.85      2.07 o 
   7  14   7      190.97      223.90      7.97 o 
   8  14   7       11.46       13.52      3.27 o 
  -1  15   7       16.65       28.78      3.42 o 
   0  15   7       45.40       55.50      4.41 o 
   1  15   7        4.00        3.06      3.54 o 
   2  15   7       48.44       56.56      4.05 o 
   3  15   7      163.30      158.40      5.82 o 
   4  15   7        3.64        3.16      1.83 o 
   5  15   7      103.81      116.48      6.03 o 
   6  15   7       57.71       71.26      5.06 o 
   7  15   7       11.57        6.83      2.51 o 
   1  16   7       25.33       16.91      7.11 o 
   2  16   7        5.36       12.07      2.84 o 
   3  16   7       57.68       68.20      5.27 o 
   4  16   7        4.70        4.49      4.31 o 
   5  16   7       17.78        9.08      2.81 o 
  -4 -12   8        7.66       10.00      2.51 o 
  -3 -12   8        3.02        5.16      2.71 o 
  -2 -12   8        8.67       10.62      2.31 o 
  -1 -12   8       40.30       35.19      3.62 o 
   0 -12   8        0.00        1.21      1.22 o 
   1 -12   8      341.53      328.98      9.35 o 
   2 -12   8        5.50        5.14      1.68 o 
   3 -12   8       41.03       39.69      4.89 o 
  -5 -11   8        0.76        0.65      1.81 o 
  -4 -11   8       16.02       16.97      3.31 o 
  -3 -11   8        0.11        0.29      1.40 o 
  -2 -11   8        0.98        0.59      1.35 o 
  -1 -11   8      162.61      171.98     11.32 o 
   0 -11   8        1.10        0.61      1.48 o 
   1 -11   8        1.36        2.73      1.67 o 
   2 -11   8       33.56       31.50      6.99 o 
   3 -11   8        0.12       -0.40      1.18 o 
   4 -11   8        0.30       -1.47      1.64 o 
   5 -11   8        3.25        3.69      1.83 o 
  -6 -10   8       36.36       42.21      4.49 o 
  -5 -10   8      241.70      255.42      8.82 o 
  -4 -10   8        0.88       -0.49      2.25 o 
  -3 -10   8        8.64        6.41      3.02 o 
  -2 -10   8       29.51       29.73      4.84 o 
  -1 -10   8      175.24      170.02      6.02 o 
   0 -10   8      109.07      104.18      4.63 o 
   1 -10   8        9.60        8.75      3.53 o 
   2 -10   8        0.43        0.33      1.62 o 
   3 -10   8       19.60       16.93      2.36 o 
   4 -10   8      138.05      123.61      5.32 o 
   5 -10   8      305.47      296.13      8.81 o 
   6 -10   8       17.12       17.25      4.09 o 
  -7  -9   8      188.29      202.58     11.72 o 
  -6  -9   8       13.24       17.65      3.02 o 
  -5  -9   8      105.37      109.37      5.59 o 
  -4  -9   8       48.59       37.29      3.62 o 
  -3  -9   8        0.21        1.22      1.40 o 
  -2  -9   8        0.42        0.14      1.02 o 
  -1  -9   8        3.27        5.14      1.51 o 
   0  -9   8      180.24      171.42      6.56 o 
   1  -9   8        2.21        3.57      1.18 o 
   2  -9   8        3.44        1.61      1.03 o 
   3  -9   8       15.72       17.87      2.95 o 
   4  -9   8      300.10      315.87      8.25 o 
   5  -9   8       19.75       20.80      2.60 o 
   6  -9   8        2.72        2.84      1.58 o 
   7  -9   8        0.11       -1.27      1.27 o 
  -8  -8   8       48.52       54.71      5.31 o 
  -7  -8   8       74.80       62.51      5.29 o 
  -6  -8   8        1.83        4.86      2.66 o 
  -5  -8   8       14.76       12.45      2.49 o 
  -4  -8   8        1.14        2.50      1.53 o 
  -3  -8   8      153.88      136.92      5.42 o 
  -2  -8   8       29.38       34.63      3.04 o 
  -1  -8   8        2.92        0.45      0.99 o 
   0  -8   8       17.89       16.34      1.90 o 
   1  -8   8       11.28       10.44      3.36 o 
   2  -8   8       26.97       22.77      3.19 o 
   3  -8   8      330.67      334.06      7.81 o 
   4  -8   8      257.43      252.39      6.88 o 
   5  -8   8      245.44      241.58      7.03 o 
   6  -8   8       54.20       52.60      3.62 o 
   7  -8   8       47.90       53.71      4.76 o 
   8  -8   8      109.49      124.82      5.92 o 
  -8  -7   8       16.78       13.04      3.09 o 
  -7  -7   8      242.09      260.64     11.45 o 
  -6  -7   8       33.01       38.91      7.65 o 
  -5  -7   8        3.46        2.32      1.55 o 
  -4  -7   8       28.23       29.98      3.11 o 
  -3  -7   8      230.39      229.37      6.92 o 
  -2  -7   8       98.18       98.65      4.15 o 
  -1  -7   8        6.75        8.44      2.02 o 
   0  -7   8       25.93       24.89      2.11 o 
   1  -7   8        8.47        4.29      1.13 o 
   2  -7   8       30.89       28.26      3.72 o 
   3  -7   8        5.93        7.58      1.30 o 
   4  -7   8       41.35       41.32      2.63 o 
   5  -7   8        2.02        1.10      1.08 o 
   6  -7   8       27.99       27.79      2.80 o 
   7  -7   8       11.57        9.65      1.95 o 
   8  -7   8      293.74      294.31     12.40 o 
   9  -7   8        5.20        4.46      1.83 o 
  -9  -6   8        1.57        2.59      4.23 o 
  -8  -6   8      125.57      148.90      7.28 o 
  -7  -6   8        4.34        2.32      1.98 o 
  -6  -6   8       53.95       46.38      4.20 o 
  -5  -6   8        9.82        5.12      1.71 o 
  -4  -6   8      222.86      222.51      6.98 o 
  -3  -6   8        0.71        0.51      1.18 o 
  -2  -6   8      416.96      381.91      8.46 o 
  -1  -6   8        9.39        6.73      3.13 o 
   0  -6   8      137.17      133.08      3.98 o 
   1  -6   8       44.66       38.10      2.97 o 
   3  -6   8       12.93       12.95      2.45 o 
   4  -6   8      141.71      132.71      4.16 o 
   5  -6   8       17.60       12.97      1.74 o 
   6  -6   8       23.92       20.98      2.73 o 
   7  -6   8      105.08       88.26      4.26 o 
   8  -6   8       38.84       41.21      3.78 o 
   9  -6   8       18.11       14.09      2.63 o 
  -9  -5   8        4.20        9.33      4.59 o 
  -8  -5   8       51.37       52.96      5.53 o 
  -7  -5   8       50.48       52.17      6.29 o 
  -6  -5   8        0.22        0.87      1.51 o 
  -5  -5   8       70.47       56.50      3.62 o 
  -4  -5   8      227.39      227.14      6.02 o 
  -3  -5   8      399.45      366.04      7.40 o 
  -2  -5   8       37.71       36.70      2.39 o 
  -1  -5   8      208.10      209.61      4.10 o 
   0  -5   8      212.61      231.57      4.01 o 
   1  -5   8     1017.21     1032.98      9.94 o 
   2  -5   8      124.46      111.12      2.35 o 
   3  -5   8      296.35      278.38      5.55 o 
   4  -5   8        0.31        0.46      1.11 o 
   5  -5   8       95.34       84.86      3.35 o 
   6  -5   8        9.93        6.76      1.30 o 
   7  -5   8        6.77        7.56      3.76 o 
   8  -5   8       14.39       12.79      5.41 o 
   9  -5   8       36.58       28.76      4.35 o 
  10  -5   8       27.03       20.74      3.15 o 
  -9  -4   8        2.32       15.75      5.26 o 
  -8  -4   8       46.94       48.16      3.85 o 
  -7  -4   8       54.04       50.08      4.51 o 
  -6  -4   8       13.86       12.05      2.40 o 
  -5  -4   8      273.41      260.36      6.83 o 
  -4  -4   8        7.35        8.56      1.84 o 
  -3  -4   8      240.50      229.23      5.54 o 
  -2  -4   8       45.26       61.34      2.58 o 
  -1  -4   8       30.77       38.02      2.83 o 
   0  -4   8       35.37       40.69      1.73 o 
   1  -4   8        8.25        8.62      0.61 o 
   2  -4   8      162.85      155.56      2.09 o 
   3  -4   8      534.08      525.21      5.07 o 
   4  -4   8      250.72      252.67      4.90 o 
   5  -4   8      471.73      438.16     11.17 o 
   6  -4   8      152.45      129.12      4.27 o 
   7  -4   8      290.71      295.43      7.52 o 
   8  -4   8       68.53       69.34      3.90 o 
   9  -4   8       34.51       34.43      3.43 o 
  10  -4   8        1.34       -0.34      1.46 o 
  -9  -3   8       41.42       53.17      7.55 o 
  -8  -3   8      138.63      143.97      5.51 o 
  -7  -3   8       96.46      105.35      3.95 o 
  -6  -3   8       77.18       73.11      4.41 o 
  -5  -3   8      650.95      616.82     11.39 o 
  -4  -3   8      103.51       96.42      3.80 o 
  -3  -3   8       86.92       83.05      3.25 o 
  -2  -3   8        5.04        4.57      1.03 o 
  -1  -3   8      186.06      192.25      3.06 o 
   0  -3   8       25.77       23.29      0.93 o 
   1  -3   8       71.36       79.86      1.85 o 
   2  -3   8       30.38       42.30      2.31 o 
   3  -3   8      135.25      128.92      2.70 o 
   4  -3   8        5.69        5.84      0.88 o 
   5  -3   8      199.30      177.95      5.26 o 
   6  -3   8      376.33      370.50      6.67 o 
   7  -3   8      467.32      452.14      8.20 o 
   8  -3   8        3.63        1.73      1.13 o 
   9  -3   8      147.85      144.37      6.29 o 
  10  -3   8      221.45      220.54      7.85 o 
  11  -3   8      387.00      415.13     11.95 o 
  -9  -2   8       31.66       29.99      6.34 o 
  -8  -2   8        1.93       -1.80      1.80 o 
  -7  -2   8       33.73       26.55      2.79 o 
  -6  -2   8       14.48        9.28      2.43 o 
  -5  -2   8       95.09       82.20      3.71 o 
  -4  -2   8       78.57       77.62      4.52 o 
  -3  -2   8       67.58       72.98      4.83 o 
  -2  -2   8       41.27       43.84      2.25 o 
  -1  -2   8       42.14       49.43      1.49 o 
   0  -2   8       48.57       46.91      1.56 o 
   1  -2   8       12.93       10.70      2.06 o 
   2  -2   8       28.97       35.11      2.66 o 
   3  -2   8      283.02      279.20      7.43 o 
   4  -2   8      232.69      230.20      2.60 o 
   5  -2   8      160.98      155.37      2.64 o 
   6  -2   8      131.29      135.16      5.07 o 
   7  -2   8       28.99       28.72      2.76 o 
   8  -2   8       56.71       46.91      3.03 o 
   9  -2   8        9.29        6.96      1.83 o 
  10  -2   8      456.38      457.79     11.71 o 
  11  -2   8      153.86      165.40      7.23 o 
  -9  -1   8        5.37       10.43      4.74 o 
  -8  -1   8        0.14        0.31      2.67 o 
  -7  -1   8       52.00       63.22      3.96 o 
  -6  -1   8       82.90       67.00      3.74 o 
  -5  -1   8      285.61      277.07      5.97 o 
  -4  -1   8      107.17       95.47      3.82 o 
  -3  -1   8      563.91      538.18      9.35 o 
  -2  -1   8     1586.55     1518.14     25.02 o 
  -1  -1   8      664.96      693.44      7.26 o 
   0  -1   8      275.65      327.53      3.91 o 
   1  -1   8       17.64       17.51      1.77 o 
   2  -1   8       41.27       37.81      4.08 o 
   3  -1   8      401.79      439.93      8.28 o 
   4  -1   8      334.96      361.72      3.51 o 
   5  -1   8       11.39       13.93      0.82 o 
   6  -1   8      558.42      564.77      8.67 o 
   7  -1   8       87.30       89.06      3.23 o 
   8  -1   8        2.45        2.78      1.12 o 
   9  -1   8      185.00      186.14      6.46 o 
  10  -1   8       70.09       72.23      8.22 o 
  11  -1   8       95.62       95.08      5.54 o 
  -9   0   8       11.22       13.85      3.59 o 
  -8   0   8        1.41        2.43      3.93 o 
  -7   0   8        1.42        2.84      1.62 o 
  -6   0   8       10.92        8.39      1.86 o 
  -5   0   8       24.05       19.00      2.01 o 
  -4   0   8      118.23      108.10      3.48 o 
  -3   0   8     1808.82     1740.10     31.90 o 
  -2   0   8      619.67      638.03     14.58 o 
  -1   0   8        3.88        2.40      0.54 o 
   0   0   8       14.31       12.24      0.86 o 
   1   0   8     1025.81     1131.69      8.59 o 
   2   0   8        9.23        7.30      1.40 o 
   3   0   8     1621.39     1714.07     32.92 o 
   4   0   8      388.12      400.03      3.88 o 
   5   0   8       86.33       83.45      1.88 o 
   6   0   8      229.71      245.28      4.31 o 
   7   0   8       69.96       67.43      3.18 o 
   8   0   8      100.19      109.68      3.98 o 
   9   0   8        6.84        8.47      2.26 o 
  10   0   8       11.97        6.10      1.99 o 
  11   0   8       10.19        6.81      3.95 o 
  12   0   8       43.09       36.66      5.20 o 
  -9   1   8       57.80       49.08      3.26 o 
  -8   1   8        8.33       12.48      2.22 o 
  -7   1   8      102.00      102.03      3.30 o 
  -6   1   8       54.97       56.31      4.24 o 
  -5   1   8      366.39      349.14      6.92 o 
  -4   1   8       24.33       29.81      2.25 o 
  -3   1   8      528.33      463.95      9.08 o 
  -2   1   8      133.25      142.24      3.37 o 
  -1   1   8      253.62      245.97      5.26 o 
   0   1   8      479.93      525.56      5.68 o 
   1   1   8       27.60       31.88      1.37 o 
   2   1   8       79.59       87.46      1.20 o 
   3   1   8     1551.89     1616.14     12.51 o 
   4   1   8     1195.66     1276.63     10.42 o 
   5   1   8      200.62      197.62      2.55 o 
   6   1   8      113.61      122.15      2.98 o 
   7   1   8       28.97       22.97      1.71 o 
   8   1   8      349.50      315.24      7.98 o 
   9   1   8        3.79        4.26      1.58 o 
  10   1   8        1.41        1.21      2.37 o 
  11   1   8       15.82       10.51      2.46 o 
  12   1   8       14.86       16.79      8.07 o 
  -8   2   8        6.48        3.17      1.81 o 
  -7   2   8       34.08       28.45      2.82 o 
  -6   2   8      255.39      263.60      5.32 o 
  -5   2   8      609.13      568.23      7.59 o 
  -4   2   8      197.47      201.82      4.92 o 
  -3   2   8       29.55       36.45      2.64 o 
  -2   2   8       30.33       23.09      1.72 o 
  -1   2   8       12.47       15.26      1.34 o 
   0   2   8      497.46      540.61      5.62 o 
   1   2   8     1053.59     1063.33      8.66 o 
   2   2   8      338.65      380.12      4.15 o 
   3   2   8      155.49      168.34      3.49 o 
   4   2   8      341.62      376.62      4.12 o 
   5   2   8       13.04       13.15      0.81 o 
   6   2   8        5.12        5.65      0.98 o 
   7   2   8      134.00      129.05      3.43 o 
   8   2   8       32.72       41.74      3.33 o 
   9   2   8        0.09        0.14      1.28 o 
  10   2   8        4.89        1.80      1.60 o 
  11   2   8       78.78       81.45      5.08 o 
  12   2   8       15.53       21.38      3.53 o 
  -9   3   8        0.75        2.30      1.74 o 
  -8   3   8      159.64      171.47      6.26 o 
  -7   3   8        3.68        4.42      2.23 o 
  -6   3   8      138.79      138.76      5.96 o 
  -5   3   8        3.70        3.60      1.01 o 
  -4   3   8       86.45       97.26      2.63 o 
  -3   3   8       38.68       32.62      2.61 o 
  -2   3   8       20.99       16.98      1.69 o 
  -1   3   8        6.60        7.04      0.96 o 
   0   3   8        4.00        4.75      0.91 o 
   1   3   8     1260.63     1345.04     15.87 o 
   2   3   8      128.80      133.53      2.11 o 
   3   3   8       37.11       33.80      1.48 o 
   4   3   8     1426.55     1479.54     12.40 o 
   5   3   8       26.53       31.00      1.48 o 
   6   3   8      141.51      138.82      3.66 o 
   7   3   8       14.82       15.43      1.52 o 
   8   3   8       32.34       34.17      2.50 o 
   9   3   8        9.13        4.21      2.51 o 
  10   3   8        6.35       10.51      4.05 o 
  11   3   8       29.66       24.15      3.42 o 
  12   3   8       86.50       75.28      5.94 o 
  -9   4   8        8.01        9.68      2.28 o 
  -8   4   8        6.58        4.38      1.93 o 
  -7   4   8        7.16        7.12      2.10 o 
  -6   4   8       17.03       12.61      2.27 o 
  -5   4   8      261.62      248.46      6.61 o 
  -4   4   8      312.81      295.26      4.65 o 
  -3   4   8      156.06      151.62      2.98 o 
  -2   4   8       56.79       63.51      2.35 o 
  -1   4   8      399.06      434.54      6.10 o 
   0   4   8        0.36        1.03      0.65 o 
   1   4   8        3.16        8.44      0.80 o 
   2   4   8      616.59      633.28      6.65 o 
   3   4   8       77.29       69.75      1.78 o 
   4   4   8      131.94      126.32      3.20 o 
   5   4   8        1.91        2.67      0.70 o 
   6   4   8      340.21      342.62      4.49 o 
   7   4   8       11.70       16.16      1.30 o 
   8   4   8       25.51       18.93      2.48 o 
   9   4   8       45.32       40.30      3.74 o 
  10   4   8        0.99        2.69      1.61 o 
  11   4   8       40.87       32.96      5.42 o 
  12   4   8       17.10       19.67      3.47 o 
  -9   5   8       11.20        7.15      1.88 o 
  -8   5   8        0.31        0.24      1.80 o 
  -7   5   8        8.96        7.67      5.88 o 
  -6   5   8        0.51        2.03      1.66 o 
  -5   5   8        0.17        2.41      1.01 o 
  -4   5   8       88.75       67.93      2.18 o 
  -3   5   8        5.82        6.42      0.87 o 
  -2   5   8      145.73      155.10      3.00 o 
  -1   5   8      701.39      674.18      8.55 o 
   0   5   8       21.05       20.63      1.51 o 
   1   5   8      859.66      868.43      8.83 o 
   2   5   8      155.90      154.27      2.46 o 
   3   5   8        4.74        2.97      0.49 o 
   4   5   8      704.61      726.73      7.24 o 
   5   5   8      384.54      395.70      5.41 o 
   6   5   8      844.22      826.62      8.50 o 
   7   5   8      404.87      379.31      5.77 o 
   8   5   8       23.99       17.83      1.66 o 
   9   5   8       19.40       21.77      1.88 o 
  10   5   8        0.16       -0.49      1.45 o 
  11   5   8        0.06        0.06      1.52 o 
  12   5   8      127.31      124.95      6.88 o 
  -8   6   8        1.20       -1.65      1.65 o 
  -7   6   8       21.08       21.87      8.80 o 
  -6   6   8       28.45       18.51      2.78 o 
  -5   6   8      203.90      183.16      6.24 o 
  -4   6   8       35.41       26.21      1.85 o 
  -3   6   8       21.34       18.93      1.29 o 
  -2   6   8        9.10        9.71      0.95 o 
  -1   6   8      501.00      496.25      5.48 o 
   0   6   8     1048.24     1027.15      8.55 o 
   1   6   8      143.09      146.90      2.65 o 
   2   6   8     1408.54     1390.40     11.67 o 
   3   6   8        6.60        2.96      0.73 o 
   4   6   8       40.48       42.52      1.63 o 
   5   6   8        3.16        6.50      0.84 o 
   6   6   8      108.98      118.21      2.73 o 
   7   6   8       39.87       36.81      1.96 o 
   8   6   8        1.73        3.49      1.05 o 
   9   6   8       18.32       18.68      2.29 o 
  10   6   8      402.97      416.16     11.63 o 
  11   6   8       20.64       20.15      4.31 o 
  12   6   8      112.10      121.62      9.79 o 
  -8   7   8        2.10       -0.72      2.20 o 
  -7   7   8       34.18       30.02      3.36 o 
  -6   7   8       38.70       38.94      3.70 o 
  -5   7   8        1.66        5.17      2.01 o 
  -4   7   8       48.54       49.15      4.18 o 
  -3   7   8        0.03        0.44      0.66 o 
  -2   7   8       36.00       36.81      1.63 o 
  -1   7   8      122.58      115.79      2.47 o 
   0   7   8      238.46      225.64      3.44 o 
   1   7   8      736.93      680.05      6.37 o 
   2   7   8      206.45      199.46      2.74 o 
   3   7   8      107.76       95.42      2.36 o 
   4   7   8       42.32       46.81      1.80 o 
   5   7   8      152.26      154.41      3.09 o 
   6   7   8      131.40      123.68      2.66 o 
   7   7   8       27.82       19.68      1.47 o 
   8   7   8      486.13      460.24      7.82 o 
   9   7   8      296.98      304.05      8.99 o 
  10   7   8      246.04      265.33      7.56 o 
  11   7   8        2.40       -0.02      1.72 o 
  12   7   8        1.15        3.90      3.79 o 
  -7   8   8      128.43      152.54      6.42 o 
  -6   8   8       51.18       63.29      6.36 o 
  -5   8   8       25.78       29.10      3.27 o 
  -4   8   8        2.51        2.69      1.75 o 
  -3   8   8      439.35      367.55      5.74 o 
  -2   8   8        0.19        0.36      0.68 o 
  -1   8   8      282.35      285.46      4.90 o 
   0   8   8        7.23        7.60      1.02 o 
   1   8   8      549.20      508.87      5.44 o 
   2   8   8      120.13      120.18      2.29 o 
   3   8   8      447.42      441.50      5.07 o 
   4   8   8       17.67       21.87      1.53 o 
   5   8   8       25.25       34.10      1.82 o 
   6   8   8      428.84      356.94      4.92 o 
   7   8   8      181.36      169.99      4.29 o 
   8   8   8        4.78       10.66      1.63 o 
   9   8   8       26.45       24.13      3.59 o 
  10   8   8       43.83       43.22      3.08 o 
  11   8   8       26.32       21.44      2.86 o 
  12   8   8       85.49      100.90      8.27 o 
  -7   9   8        7.82        6.96      2.30 o 
  -6   9   8       19.84       16.16      2.80 o 
  -5   9   8        0.41        0.77      1.71 o 
  -4   9   8       25.24       28.92      3.27 o 
  -3   9   8      181.39      143.80      4.88 o 
  -2   9   8      307.65      317.72      6.31 o 
  -1   9   8      445.41      419.33      5.66 o 
   0   9   8       28.41       22.67      1.37 o 
   1   9   8       88.02       91.18      2.20 o 
   2   9   8     1349.86     1259.12     10.62 o 
   3   9   8       43.65       35.90      1.64 o 
   4   9   8       98.62       70.20      1.98 o 
   5   9   8        1.06        1.39      0.72 o 
   6   9   8      196.24      151.06      2.61 o 
   7   9   8      124.59      136.34      4.30 o 
   8   9   8       62.83       68.22      3.57 o 
   9   9   8        1.49        2.04      1.31 o 
  10   9   8       73.89       82.57      4.17 o 
  11   9   8       12.62        9.47      2.54 o 
  -6  10   8        7.48        8.26      4.49 o 
  -5  10   8        0.48       -1.01      2.01 o 
  -4  10   8      125.65      115.35      5.44 o 
  -3  10   8       57.29       69.54      4.43 o 
  -2  10   8       10.31        1.70      2.23 o 
  -1  10   8      124.80      115.50      4.26 o 
   0  10   8      482.25      484.23      6.73 o 
   1  10   8        0.17       -0.07      0.76 o 
   2  10   8       32.66       27.79      1.59 o 
   3  10   8      453.08      431.86      5.47 o 
   4  10   8        6.61       13.71      1.30 o 
   5  10   8       28.00       24.19      1.91 o 
   6  10   8      233.04      209.49      3.95 o 
   7  10   8      170.20      186.06      4.00 o 
   8  10   8       28.86       35.11      4.55 o 
   9  10   8       18.89       18.21      3.33 o 
  10  10   8        9.80       10.12      2.78 o 
  11  10   8       64.91       59.41      7.77 o 
  -6  11   8       53.79       47.65      5.93 o 
  -5  11   8        5.76        7.33      2.56 o 
  -4  11   8        2.99        5.29      2.31 o 
  -3  11   8        6.95        6.79      2.22 o 
  -2  11   8       12.58       10.27      2.39 o 
  -1  11   8      133.65      141.05      4.85 o 
   0  11   8       47.16       53.75      3.87 o 
   1  11   8       14.58       13.09      1.98 o 
   2  11   8      168.31      149.14      3.91 o 
   3  11   8      112.17      103.50      3.25 o 
   4  11   8       10.54        5.60      1.30 o 
   5  11   8       17.55       19.06      1.78 o 
   6  11   8       71.51       65.54      2.45 o 
   7  11   8       39.00       36.48      2.58 o 
   8  11   8       10.65       16.66      9.01 o 
   9  11   8       54.82       54.14      5.16 o 
  10  11   8       17.63       17.47      5.23 o 
  -5  12   8      116.34      145.66      6.43 o 
  -4  12   8      160.42      175.52      7.01 o 
  -3  12   8        0.48        1.65      2.20 o 
  -2  12   8       24.85       25.43      4.73 o 
  -1  12   8        0.15        2.90      1.55 o 
   0  12   8        0.22        1.29      1.42 o 
   1  12   8        3.68        1.90      1.35 o 
   2  12   8       63.26       61.19      3.60 o 
   3  12   8       28.13       28.48      2.90 o 
   4  12   8      100.36      107.82      4.33 o 
   5  12   8        0.42       -0.14      1.32 o 
   6  12   8      129.28      127.06      4.67 o 
   7  12   8       12.35       15.68      2.21 o 
   8  12   8        3.50        3.47      1.54 o 
   9  12   8      120.63      111.96      9.27 o 
  10  12   8      157.98      145.00     10.58 o 
  -4  13   8       10.30        7.27      2.42 o 
  -3  13   8       14.69       15.42      3.05 o 
  -2  13   8      137.27      136.21      6.20 o 
  -1  13   8       37.93       45.84      4.31 o 
   0  13   8        4.47        4.96      1.81 o 
   1  13   8        0.19        0.13      1.47 o 
   2  13   8       12.50       13.83      2.42 o 
   3  13   8        2.78        4.91      1.56 o 
   4  13   8       16.43       22.88      3.13 o 
   5  13   8        3.73        3.84      1.62 o 
   6  13   8        2.53        4.35      1.83 o 
   7  13   8       17.56       24.50      2.72 o 
   8  13   8       29.16       40.49      3.67 o 
   9  13   8       24.12       29.33      6.53 o 
  -3  14   8        2.77        6.01      3.16 o 
  -2  14   8        0.94        3.01      3.19 o 
  -1  14   8        0.21        1.56      2.05 o 
   0  14   8       32.48       31.23      3.81 o 
   1  14   8       46.40       47.79      4.49 o 
   2  14   8       35.39       34.16      3.21 o 
   3  14   8       29.73       30.38      3.00 o 
   4  14   8      129.14      128.19      6.28 o 
   5  14   8        0.01        2.22      1.77 o 
   6  14   8       24.99       29.84      3.68 o 
   7  14   8       30.51       38.97      6.60 o 
   8  14   8        0.03        4.43      2.61 o 
  -1  15   8       58.02       74.30      5.09 o 
   0  15   8        3.36        3.60      2.40 o 
   1  15   8       23.46       25.66      3.58 o 
   2  15   8       86.54       82.21      4.56 o 
   3  15   8        8.97       20.60      3.73 o 
   4  15   8      117.22      126.46      6.06 o 
   5  15   8       19.47       13.17      2.79 o 
   6  15   8      233.58      252.60      8.48 o 
   7  15   8       94.16      107.68      5.48 o 
   2  16   8       28.21       37.92      8.62 o 
   3  16   8       11.52       15.32      2.79 o 
   4  16   8        6.90        5.72      3.11 o 
   5  16   8      203.64      225.99     10.87 o 
  -2 -12   9        0.01       -1.48      1.48 o 
  -1 -12   9        5.90        5.03      4.37 o 
   0 -12   9       14.01       15.14      2.47 o 
   1 -12   9        1.06        2.04      1.70 o 
   2 -12   9       79.19       80.76      4.56 o 
  -4 -11   9       11.41        9.91      2.43 o 
  -3 -11   9        1.16        0.40      1.46 o 
  -2 -11   9       18.21       20.78      2.90 o 
  -1 -11   9       29.00       24.10      2.91 o 
   0 -11   9        0.75        2.72      1.60 o 
   1 -11   9       40.30       33.75      3.19 o 
   2 -11   9       89.99       95.82      4.64 o 
   3 -11   9        4.06        7.25      1.75 o 
   4 -11   9       57.07       63.59      4.22 o 
  -6 -10   9      234.97      250.05      9.34 o 
  -5 -10   9        8.37        6.91      2.27 o 
  -4 -10   9        2.22        1.04      1.66 o 
  -3 -10   9       36.54       41.80      3.92 o 
  -2 -10   9       36.90       39.35      3.61 o 
  -1 -10   9      132.80      150.43      5.74 o 
   0 -10   9      295.83      285.97     13.17 o 
   1 -10   9        6.89        6.58      2.20 o 
   2 -10   9       59.21       49.03      3.28 o 
   3 -10   9       54.21       44.84      5.24 o 
   4 -10   9       82.42       68.02      4.73 o 
   5 -10   9      134.92      145.16      9.70 o 
  -6  -9   9       63.52       58.78      5.14 o 
  -5  -9   9       56.03       66.64      5.14 o 
  -4  -9   9        1.05        3.43      1.55 o 
  -3  -9   9        5.96        3.40      1.61 o 
  -2  -9   9       29.41       28.59      5.51 o 
  -1  -9   9       92.73       97.01      4.35 o 
   0  -9   9      194.37      179.67      5.78 o 
   1  -9   9       40.38       46.12      3.05 o 
   2  -9   9        7.37        6.84      1.29 o 
   3  -9   9        0.20        0.35      0.84 o 
   4  -9   9      148.29      153.05      5.47 o 
   5  -9   9      217.58      227.75      7.14 o 
   6  -9   9        0.60        0.78      1.04 o 
   7  -9   9        2.66       -0.97      1.35 o 
  -7  -8   9        0.80        3.41      2.18 o 
  -6  -8   9        1.14        0.65      1.75 o 
  -5  -8   9        4.36        3.05      2.77 o 
  -4  -8   9        1.36        1.27      1.37 o 
  -3  -8   9        9.46        8.84      2.71 o 
  -2  -8   9        3.64        3.46      1.47 o 
  -1  -8   9        0.82        2.05      1.12 o 
   0  -8   9       60.68       57.20      3.02 o 
   1  -8   9        3.39        2.72      2.07 o 
   2  -8   9       43.77       37.89      3.90 o 
   3  -8   9      350.80      349.13      7.99 o 
   4  -8   9      270.77      263.52      7.01 o 
   5  -8   9       59.86       51.98      3.34 o 
   6  -8   9        0.66        1.00      1.10 o 
   7  -8   9       33.18       29.07      3.98 o 
   8  -8   9        9.06        9.89      2.35 o 
  -8  -7   9      194.63      244.44     13.49 o 
  -7  -7   9        1.09        3.33      1.98 o 
  -6  -7   9        2.94       -0.98      1.60 o 
  -5  -7   9       25.48       18.42      2.82 o 
  -4  -7   9       10.52        7.55      1.93 o 
  -3  -7   9      130.41      132.15      5.72 o 
  -2  -7   9      111.71       95.43      4.20 o 
  -1  -7   9       17.08       19.35      4.79 o 
   0  -7   9       72.94       81.35      3.90 o 
   1  -7   9       69.12       66.90      2.98 o 
   2  -7   9      232.17      220.57      9.80 o 
   3  -7   9      282.74      276.26      6.46 o 
   4  -7   9      159.26      156.85      5.54 o 
   5  -7   9       16.26       12.89      4.14 o 
   6  -7   9       46.13       42.97      5.58 o 
   7  -7   9        4.25        5.83      2.89 o 
   8  -7   9       14.25       15.97      4.19 o 
  -8  -6   9       42.70       45.40      4.79 o 
  -7  -6   9       78.93       79.62      8.12 o 
  -6  -6   9        2.62       -0.68      1.51 o 
  -5  -6   9        9.18        8.57      2.11 o 
  -4  -6   9        0.36        3.50      1.51 o 
  -3  -6   9      350.75      320.09     12.49 o 
  -2  -6   9       88.31       76.86      3.61 o 
  -1  -6   9        0.89        1.43      0.79 o 
   0  -6   9      416.34      413.80      9.39 o 
   2  -6   9        0.01       -0.33      0.72 o 
   3  -6   9        7.48        8.90      3.38 o 
   4  -6   9       11.67       13.73      2.65 o 
   5  -6   9        4.62        5.93      1.38 o 
   6  -6   9      122.85      105.86      4.21 o 
   7  -6   9      167.00      154.69      5.58 o 
   8  -6   9        6.31        8.07      3.09 o 
   9  -6   9        0.07        0.15      1.52 o 
  -8  -5   9       95.70       91.94      6.24 o 
  -7  -5   9      155.06      160.88      7.20 o 
  -6  -5   9        5.27        4.63      2.05 o 
  -5  -5   9       26.21       20.99      2.76 o 
  -4  -5   9       61.60       63.20      3.25 o 
  -3  -5   9      303.30      305.64      6.87 o 
  -2  -5   9        3.15        2.19      0.93 o 
  -1  -5   9      106.73       90.49      3.13 o 
   0  -5   9      197.68      190.48      4.50 o 
   1  -5   9      808.27      781.32     10.22 o 
   2  -5   9      162.78      152.75      3.66 o 
   3  -5   9       22.39       22.03      1.64 o 
   4  -5   9       84.61       86.00      5.11 o 
   5  -5   9       26.02       25.32      3.25 o 
   6  -5   9       56.06       52.68      4.66 o 
   7  -5   9      111.65       94.23      4.10 o 
   8  -5   9       19.89       16.69      4.31 o 
   9  -5   9       13.10       10.59      5.31 o 
  10  -5   9       47.40       41.76      4.08 o 
  -9  -4   9        1.81        9.12      4.59 o 
  -8  -4   9        2.70        2.58      2.10 o 
  -7  -4   9       81.75       83.34      5.64 o 
  -6  -4   9        2.52        4.92      2.20 o 
  -5  -4   9        4.73        4.55      1.74 o 
  -4  -4   9      122.55      122.35      4.40 o 
  -3  -4   9        0.07        1.02      0.91 o 
  -2  -4   9      264.03      267.09      5.78 o 
  -1  -4   9        0.02        2.88      0.72 o 
   0  -4   9        3.88        1.14      0.53 o 
   1  -4   9      108.49      109.74      2.19 o 
   2  -4   9      135.07      135.18      1.94 o 
   3  -4   9       40.46       44.29      1.19 o 
   4  -4   9      456.22      428.47      6.39 o 
   5  -4   9      547.12      567.05      9.60 o 
   6  -4   9      363.87      330.54      7.20 o 
   7  -4   9        3.78        5.92      1.29 o 
   8  -4   9        5.65        5.76      1.65 o 
   9  -4   9       10.45        8.69      2.07 o 
  10  -4   9        0.44        1.39      1.40 o 
  -9  -3   9       12.48       19.78      5.55 o 
  -8  -3   9        0.00        3.33      1.62 o 
  -7  -3   9       81.17       90.46      5.81 o 
  -6  -3   9      104.53      106.03      5.40 o 
  -5  -3   9       14.55        5.56      1.86 o 
  -4  -3   9       59.13       56.58      3.91 o 
  -3  -3   9        0.95        0.92      0.99 o 
  -2  -3   9       28.51       25.94      1.99 o 
  -1  -3   9       15.89       14.77      1.35 o 
   0  -3   9       18.15       19.09      1.00 o 
   1  -3   9      789.26      809.63      7.86 o 
   2  -3   9        0.13        1.38      1.03 o 
   3  -3   9      114.97      110.51      6.45 o 
   4  -3   9       26.20       20.41      0.84 o 
   5  -3   9       90.56       89.44      2.61 o 
   6  -3   9      204.38      177.41      6.98 o 
   7  -3   9        3.73        3.90      1.01 o 
   8  -3   9       27.51       32.16      4.20 o 
   9  -3   9       30.91       23.91      3.96 o 
  10  -3   9      275.81      279.99      8.86 o 
  11  -3   9       91.03       89.59      5.36 o 
  -9  -2   9       51.26       68.02      8.53 o 
  -8  -2   9       71.63       74.37      4.97 o 
  -7  -2   9      103.07       98.77      4.59 o 
  -6  -2   9       62.17       47.91      4.30 o 
  -5  -2   9      340.57      339.63      9.32 o 
  -4  -2   9      260.67      255.69      6.52 o 
  -3  -2   9       11.82       12.35      1.66 o 
  -2  -2   9      359.67      367.39      7.56 o 
  -1  -2   9       54.06       49.27      1.77 o 
   0  -2   9       24.24       29.74      1.09 o 
   1  -2   9      193.27      196.82      6.32 o 
   2  -2   9        7.61       10.43      1.97 o 
   3  -2   9       12.62       18.09      3.39 o 
   4  -2   9      100.33       94.56      1.87 o 
   5  -2   9      108.63      107.62      2.11 o 
   6  -2   9       96.75       94.88      3.93 o 
   7  -2   9        3.32        3.09      0.97 o 
   8  -2   9        3.07        2.98      1.44 o 
   9  -2   9       97.78       91.91      6.84 o 
  10  -2   9        1.74        1.45      1.46 o 
  11  -2   9      152.90      161.27      7.04 o 
  -9  -1   9       64.07       84.14      9.71 o 
  -8  -1   9      167.48      201.52     11.48 o 
  -7  -1   9      202.62      214.72      6.63 o 
  -6  -1   9      116.29      106.85      6.69 o 
  -5  -1   9       18.91       15.53      7.02 o 
  -4  -1   9      334.47      311.77      7.29 o 
  -3  -1   9     1784.04     1716.97     22.27 o 
  -2  -1   9     1182.64     1210.42     16.54 o 
  -1  -1   9      497.42      523.57      8.41 o 
   0  -1   9      487.90      515.60      5.50 o 
   1  -1   9      109.73      115.33      2.54 o 
   2  -1   9       92.59      108.91      4.61 o 
   3  -1   9       19.53       28.34      2.73 o 
   4  -1   9      110.64      124.27      2.08 o 
   5  -1   9        5.36        3.18      0.51 o 
   6  -1   9        0.97        0.68      1.26 o 
   7  -1   9       40.42       40.29      2.21 o 
   8  -1   9       77.63       77.79      3.73 o 
   9  -1   9      137.09      143.68      5.56 o 
  10  -1   9       20.30       17.72      2.70 o 
  11  -1   9      154.05      164.66      7.02 o 
  -9   0   9        7.57       10.46      3.52 o 
  -8   0   9       63.59       72.94      8.36 o 
  -7   0   9       75.45       72.15      4.32 o 
  -6   0   9       11.22        7.41      1.79 o 
  -5   0   9       23.35       19.00      2.74 o 
  -4   0   9      438.18      425.40      8.89 o 
  -3   0   9        3.73       10.18      4.08 o 
  -2   0   9      469.20      413.75      7.68 o 
  -1   0   9     1052.27     1076.50     12.00 o 
   0   0   9      182.44      188.23      3.15 o 
   1   0   9      136.56      131.32      2.25 o 
   2   0   9      165.43      170.63      4.70 o 
   3   0   9      164.39      160.19      5.47 o 
   4   0   9     1725.15     1866.44     14.35 o 
   5   0   9       41.92       47.68      1.28 o 
   6   0   9        0.33        0.02      0.54 o 
   7   0   9      109.68      106.26      3.47 o 
   8   0   9        7.97       11.08      2.76 o 
   9   0   9       35.46       30.15      2.99 o 
  10   0   9      225.22      238.56      7.85 o 
  11   0   9      149.80      144.89      7.40 o 
  -9   1   9        1.92       -0.25      3.07 o 
  -8   1   9       38.47       41.22      6.86 o 
  -7   1   9      127.27      142.09      5.52 o 
  -6   1   9        1.34       -0.25      1.28 o 
  -5   1   9        5.83        0.84      1.54 o 
  -4   1   9     1785.62     1690.08     23.01 o 
  -3   1   9        5.19        4.10      1.57 o 
  -2   1   9      224.30      239.25      5.63 o 
  -1   1   9      534.80      538.74      7.31 o 
   0   1   9      118.93      140.01      2.48 o 
   1   1   9      342.17      350.56      3.66 o 
   2   1   9       93.16      101.63      1.46 o 
   3   1   9     1494.74     1584.14     15.89 o 
   4   1   9       12.04       10.23      1.21 o 
   5   1   9       12.35       14.32      0.98 o 
   6   1   9       46.04       53.70      2.06 o 
   7   1   9       86.89       84.60      2.74 o 
   8   1   9       78.88       86.43      4.64 o 
   9   1   9        2.02        2.30      1.36 o 
  10   1   9       84.36       77.76      7.72 o 
  11   1   9        0.09       -1.26      1.32 o 
  12   1   9       15.04       13.63      2.74 o 
  -9   2   9      111.15      124.16      6.85 o 
  -8   2   9        0.79        0.32      3.70 o 
  -7   2   9       27.58       23.01      5.44 o 
  -6   2   9        6.81        4.24      1.76 o 
  -5   2   9      216.20      210.06      6.06 o 
  -4   2   9      997.81      968.06     17.88 o 
  -3   2   9      117.64      124.98      5.11 o 
  -2   2   9      136.27      117.77      5.39 o 
  -1   2   9      107.71      133.68      3.87 o 
   0   2   9       61.56       52.48      1.53 o 
   1   2   9       51.05       61.81      1.43 o 
   2   2   9       39.29       43.93      1.35 o 
   3   2   9      597.99      578.02      7.20 o 
   4   2   9       28.55       34.64      1.27 o 
   5   2   9        1.80        0.39      0.48 o 
   6   2   9      156.30      165.27      3.66 o 
   7   2   9       81.09       78.07      3.50 o 
   8   2   9      265.25      240.31      8.72 o 
   9   2   9       53.79       60.37      3.80 o 
  10   2   9        0.55       -0.83      1.21 o 
  11   2   9       93.59       85.88      5.19 o 
  12   2   9       38.98       31.22      3.99 o 
  -9   3   9       35.54       23.49      3.59 o 
  -8   3   9       16.36       22.68      5.81 o 
  -7   3   9      110.25      137.38      4.89 o 
  -6   3   9       11.93       12.43      1.48 o 
  -5   3   9      184.34      177.82      7.20 o 
  -4   3   9      237.20      208.59      5.26 o 
  -3   3   9      306.78      311.21      5.51 o 
  -2   3   9      117.54      120.58      3.84 o 
  -1   3   9       41.32       42.69      2.26 o 
   0   3   9        0.34        0.30      0.52 o 
   1   3   9       67.70       71.26      1.83 o 
   2   3   9       36.24       38.23      1.34 o 
   3   3   9       74.74       73.36      1.63 o 
   4   3   9       52.04       56.72      1.50 o 
   5   3   9        5.02        6.14      0.91 o 
   6   3   9      175.72      177.59      3.47 o 
   7   3   9        2.35        2.06      0.90 o 
   8   3   9      102.09      100.29      3.64 o 
   9   3   9       53.89       56.75      4.23 o 
  10   3   9       27.22       28.32      5.95 o 
  11   3   9       61.61       60.95      5.09 o 
  12   3   9      133.42      143.11      8.61 o 
  -8   4   9        0.24        0.65      1.96 o 
  -7   4   9        2.32        1.91      2.29 o 
  -6   4   9        4.23        2.03      1.20 o 
  -5   4   9      133.57       92.13      2.72 o 
  -4   4   9      777.69      728.45      8.27 o 
  -3   4   9      646.30      610.01      8.46 o 
  -2   4   9      106.33      105.88      3.09 o 
  -1   4   9       63.38       63.09      2.28 o 
   0   4   9      930.61      960.93     10.49 o 
   1   4   9        3.40        2.37      0.58 o 
   2   4   9      216.61      270.97      4.15 o 
   3   4   9      204.58      193.73      3.18 o 
   4   4   9        4.71        4.39      0.92 o 
   5   4   9       57.73       51.88      2.21 o 
   6   4   9       40.48       32.77      1.87 o 
   7   4   9      245.38      243.10      5.14 o 
   8   4   9       82.79       78.64      4.98 o 
   9   4   9       25.79       27.33      3.05 o 
  10   4   9       27.33       24.78      3.17 o 
  11   4   9       42.95       33.07      3.94 o 
  12   4   9      122.52      128.35      7.91 o 
  -8   5   9        5.01        9.12      2.25 o 
  -7   5   9        0.00       -1.58      1.65 o 
  -6   5   9       43.44       33.16      3.12 o 
  -5   5   9       60.51       60.40      2.55 o 
  -4   5   9       71.07       71.70      2.46 o 
  -3   5   9        0.20        1.05      1.03 o 
  -2   5   9        0.62        0.15      0.83 o 
  -1   5   9       19.38       17.79      1.97 o 
   0   5   9     1001.03     1027.99     11.34 o 
   1   5   9      198.58      221.17      3.72 o 
   2   5   9      167.77      164.89      3.54 o 
   3   5   9      240.74      241.90      3.89 o 
   4   5   9      171.48      198.78      3.42 o 
   5   5   9        0.38        1.39      0.59 o 
   6   5   9     1101.67     1049.36     11.59 o 
   7   5   9       11.89       12.65      1.57 o 
   8   5   9       53.15       63.94      3.18 o 
   9   5   9       77.86       74.24      3.59 o 
  10   5   9       18.51       22.60      3.14 o 
  11   5   9       32.30       36.30      4.09 o 
  12   5   9       31.83       27.79      3.89 o 
  -8   6   9       27.00       27.61      3.29 o 
  -7   6   9        0.43       -0.79      1.46 o 
  -6   6   9       15.55       25.07      2.97 o 
  -5   6   9       22.31       19.73      2.51 o 
  -4   6   9      142.77      130.05      3.39 o 
  -3   6   9       34.08       32.35      1.56 o 
  -2   6   9      147.66      135.49      2.59 o 
  -1   6   9        8.68       11.22      1.12 o 
   0   6   9       23.04       24.09      1.37 o 
   1   6   9       81.41       70.62      1.89 o 
   2   6   9      136.06      126.48      2.46 o 
   3   6   9        4.73        8.93      0.92 o 
   4   6   9      428.59      417.31      5.78 o 
   5   6   9     1125.36     1107.28     11.75 o 
   6   6   9      273.62      251.08      4.48 o 
   7   6   9      211.47      186.22      3.95 o 
   8   6   9       63.91       56.17      2.69 o 
   9   6   9      255.44      261.95      6.94 o 
  10   6   9       41.88       43.63      4.26 o 
  11   6   9       37.30       44.24      8.10 o 
  12   6   9       18.80       17.81      3.37 o 
  -7   7   9       44.85       49.10      3.95 o 
  -6   7   9       15.83       14.31      8.19 o 
  -5   7   9       67.24       67.60      4.03 o 
  -4   7   9       29.93       28.55      2.01 o 
  -3   7   9      124.64      119.18      4.04 o 
  -2   7   9      134.87      129.56      2.71 o 
  -1   7   9      153.65      147.21      2.76 o 
   0   7   9        0.59        1.07      0.54 o 
   1   7   9      706.90      668.39      8.66 o 
   2   7   9       27.84       31.41      1.48 o 
   3   7   9      344.75      330.44      4.69 o 
   4   7   9        8.69        9.43      1.14 o 
   5   7   9       21.69       37.01      1.91 o 
   6   7   9        2.43        0.23      0.66 o 
   7   7   9      379.95      321.54      5.45 o 
   8   7   9       43.59       41.38      2.38 o 
   9   7   9       11.81       10.20      3.51 o 
  10   7   9      176.47      170.98      5.97 o 
  11   7   9       24.09       28.22      4.01 o 
  12   7   9       21.87       16.15      3.43 o 
  -7   8   9        0.06        1.49      3.83 o 
  -6   8   9       63.68       74.96      5.08 o 
  -5   8   9       38.89       26.81      7.81 o 
  -4   8   9       56.41       57.14      5.11 o 
  -3   8   9       15.83       16.76      1.52 o 
  -2   8   9      138.91      135.53      3.27 o 
  -1   8   9       54.74       59.71      1.98 o 
   0   8   9      183.61      168.21      2.92 o 
   1   8   9       95.09       79.82      1.89 o 
   2   8   9      163.51      163.18      3.13 o 
   3   8   9     1224.29     1054.68     10.69 o 
   4   8   9       18.28       16.38      1.61 o 
   5   8   9       96.37       66.44      2.24 o 
   6   8   9       12.40       14.43      1.34 o 
   7   8   9        8.33        9.00      1.38 o 
   8   8   9        2.93        2.68      1.42 o 
   9   8   9      106.50      105.09      4.68 o 
  10   8   9       21.27       18.19      2.63 o 
  11   8   9       70.63       82.58      6.40 o 
  -6   9   9      148.04      185.67      6.89 o 
  -5   9   9       16.79       19.04      3.02 o 
  -4   9   9      135.06      115.11     16.33 o 
  -3   9   9       38.47       42.64      3.07 o 
  -2   9   9        1.21        2.66      0.95 o 
  -1   9   9      429.64      421.77      5.75 o 
   0   9   9      527.35      508.29      5.77 o 
   1   9   9      509.07      491.99      5.54 o 
   2   9   9      124.22      112.47      2.34 o 
   3   9   9     1664.31     1544.06     13.19 o 
   4   9   9        6.12        6.53      1.07 o 
   5   9   9       90.69       75.84      2.62 o 
   6   9   9       30.26       24.60      1.69 o 
   7   9   9       28.12       31.41      2.88 o 
   8   9   9      218.07      210.79      5.57 o 
   9   9   9       59.95       61.49      3.65 o 
  10   9   9        0.83        1.84      1.76 o 
  11   9   9        0.64        6.96      3.72 o 
  -6  10   9        0.26        4.26      3.48 o 
  -5  10   9       23.61       23.52      5.61 o 
  -4  10   9       13.67       12.08      3.62 o 
  -3  10   9        0.68        1.33      1.42 o 
  -2  10   9       62.56       62.07      4.37 o 
  -1  10   9        8.53        7.52      1.61 o 
   0  10   9      111.80      113.92      2.88 o 
   1  10   9       65.69       60.46      2.26 o 
   2  10   9      133.17      125.60      3.10 o 
   3  10   9       12.18        7.69      1.14 o 
   4  10   9       90.26       77.88      2.34 o 
   5  10   9        1.76        2.17      1.13 o 
   6  10   9        0.33        0.03      1.18 o 
   7  10   9        0.66       -0.04      1.21 o 
   8  10   9       97.25       96.79      3.98 o 
   9  10   9       26.79       25.44      3.82 o 
  10  10   9      170.42      171.11      7.62 o 
  11  10   9       50.27       43.42      6.52 o 
  -5  11   9      218.28      220.54     16.60 o 
  -4  11   9       36.33       47.77      4.26 o 
  -3  11   9        3.24        4.17      1.93 o 
  -2  11   9       15.01       10.74      3.02 o 
  -1  11   9        0.70        1.54      1.46 o 
   0  11   9        0.82        3.29      1.53 o 
   1  11   9       45.74       44.08      3.01 o 
   2  11   9       21.81       20.89      1.87 o 
   3  11   9      476.07      435.30      6.90 o 
   4  11   9        0.09        0.40      0.89 o 
   5  11   9       96.34       82.64      2.65 o 
   6  11   9        3.71        3.89      1.41 o 
   7  11   9       69.69       61.30      5.31 o 
   8  11   9       49.83       44.02      3.78 o 
   9  11   9       81.55       89.09      5.76 o 
  10  11   9       17.40       16.21      5.01 o 
  -4  12   9        0.10        0.21      1.89 o 
  -3  12   9      211.60      253.21     13.01 o 
  -2  12   9       93.79      100.00      5.17 o 
  -1  12   9       29.58       26.53      4.53 o 
   0  12   9       69.47       69.92      6.30 o 
   1  12   9       15.05       13.19      2.11 o 
   2  12   9      100.02      100.45      4.17 o 
   3  12   9       22.00       24.91      2.54 o 
   4  12   9       57.61       52.23      3.19 o 
   5  12   9      315.72      326.99     11.13 o 
   6  12   9       53.80       48.89      2.90 o 
   7  12   9       91.36      100.14      6.38 o 
   8  12   9        7.95        5.02      3.75 o 
   9  12   9       32.16       45.20      7.13 o 
  10  12   9       43.13       51.43      7.87 o 
  -3  13   9       37.38       35.28      3.91 o 
  -2  13   9       40.59       49.18      4.48 o 
  -1  13   9        0.00        4.38      2.09 o 
   0  13   9      135.75      142.90      5.26 o 
   1  13   9        0.91       -1.19      1.48 o 
   2  13   9        6.27        9.03      1.96 o 
   3  13   9       13.91       10.21      2.31 o 
   4  13   9        7.82        5.42      2.00 o 
   5  13   9        6.10        6.54      1.76 o 
   6  13   9       10.59       11.60      3.04 o 
   7  13   9        4.26        3.83      2.38 o 
   8  13   9      104.50      136.78     10.25 o 
   9  13   9       83.77       99.20      9.18 o 
  -2  14   9        0.41        4.19      2.15 o 
  -1  14   9        2.54        1.20      2.09 o 
   0  14   9      430.34      474.25     12.09 o 
   1  14   9      132.81      155.57      5.59 o 
   2  14   9        2.25        7.90      2.35 o 
   3  14   9        9.17       11.09      2.22 o 
   4  14   9       29.24       33.38      3.89 o 
   5  14   9       11.60       12.08      4.19 o 
   6  14   9        8.46        6.60      2.32 o 
   7  14   9       22.85       25.99      6.52 o 
   8  14   9      117.17      133.78     10.87 o 
   0  15   9       28.21       27.61      3.57 o 
   1  15   9      217.66      245.58      8.48 o 
   2  15   9        8.52        8.62      2.03 o 
   3  15   9      124.83      149.98      7.10 o 
   4  15   9        8.72       11.69      2.64 o 
   5  15   9       84.69       95.62      6.15 o 
   6  15   9       21.25       24.67      3.91 o 
   7  15   9      297.44      354.40     12.07 o 
   3  16   9        0.05       -1.18      2.37 o 
  -3 -11  10        8.73        5.88      2.20 o 
  -2 -11  10        1.91        1.31      1.44 o 
  -1 -11  10       11.27       12.49      2.83 o 
   0 -11  10        0.84       -0.46      1.12 o 
   1 -11  10       42.39       39.81      3.47 o 
   2 -11  10       33.51       33.29      4.58 o 
   3 -11  10       29.76       24.55      7.89 o 
  -5 -10  10        5.20        3.52      2.10 o 
  -4 -10  10       36.09       37.24      3.94 o 
  -3 -10  10        2.89        3.51      1.46 o 
  -2 -10  10       33.01       39.87      4.30 o 
  -1 -10  10       48.96       48.59      4.19 o 
   0 -10  10       81.68       91.25      7.31 o 
   1 -10  10      163.21      161.98      5.71 o 
   2 -10  10       51.63       41.17      3.90 o 
   3 -10  10        4.34        3.36      3.39 o 
   4 -10  10       45.39       51.78      3.48 o 
   5 -10  10        5.74        5.78      1.86 o 
  -6  -9  10       14.00       14.21      4.89 o 
  -5  -9  10        7.95        6.65      2.21 o 
  -4  -9  10       31.03       38.17      3.78 o 
  -3  -9  10      255.85      286.97     18.46 o 
  -2  -9  10        5.08        2.99      1.46 o 
  -1  -9  10      197.09      178.81      7.31 o 
   0  -9  10        0.64       -0.42      0.91 o 
   1  -9  10       49.74       50.03      3.02 o 
   2  -9  10        0.17       -0.33      1.34 o 
   3  -9  10        0.02        1.18      0.92 o 
   4  -9  10        9.56       10.26      1.87 o 
   5  -9  10       17.09       15.04      2.20 o 
   6  -9  10        9.21        4.71      1.43 o 
  -6  -8  10       38.95       33.56      5.92 o 
  -5  -8  10        0.15       -0.65      2.66 o 
  -4  -8  10        3.56        2.69      1.77 o 
  -3  -8  10       34.94       29.26      3.13 o 
  -2  -8  10       58.46       50.94      3.80 o 
  -1  -8  10      501.30      488.89     21.44 o 
   0  -8  10      120.85      115.92      4.35 o 
   1  -8  10      107.66      108.73      4.09 o 
   2  -8  10       21.73       19.53      2.28 o 
   3  -8  10      113.47      114.63      4.28 o 
   4  -8  10      129.32      126.16      4.66 o 
   5  -8  10       40.06       38.88      3.26 o 
   6  -8  10       41.31       51.86      3.48 o 
   7  -8  10        4.75        2.76      1.45 o 
  -7  -7  10      100.46      123.50      6.60 o 
  -6  -7  10        8.01       11.28      5.31 o 
  -5  -7  10        0.37       -0.15      1.66 o 
  -4  -7  10       14.52       12.54      2.36 o 
  -3  -7  10       15.08       13.92      2.47 o 
  -2  -7  10       76.16       82.67      4.04 o 
  -1  -7  10        0.42        0.83      0.94 o 
   0  -7  10        0.00        1.48      1.39 o 
   1  -7  10      374.17      360.43     15.30 o 
   3  -7  10        0.83        0.27      1.41 o 
   4  -7  10       31.63       24.66      3.51 o 
   5  -7  10        3.49        2.94      1.27 o 
   6  -7  10       52.48       53.93      3.44 o 
   7  -7  10      167.90      177.19      6.19 o 
   8  -7  10       29.94       22.01      4.35 o 
  -7  -6  10       29.34       31.51      4.08 o 
  -6  -6  10        8.41        5.66      2.83 o 
  -5  -6  10        8.63        5.09      1.93 o 
  -4  -6  10       10.15        8.19      3.35 o 
  -3  -6  10      277.97      274.37      7.72 o 
  -2  -6  10      769.05      737.25     13.64 o 
  -1  -6  10        4.45        4.06      1.00 o 
   0  -6  10        2.79        4.48      1.40 o 
   1  -6  10       65.55       62.57      3.89 o 
   2  -6  10      202.78      194.71      4.72 o 
   3  -6  10       10.62       11.36      1.49 o 
   4  -6  10        2.86        3.46      1.18 o 
   5  -6  10       33.33       38.09      4.12 o 
   6  -6  10        0.33        0.21      1.27 o 
   7  -6  10       22.56       17.89      3.99 o 
   8  -6  10        4.18        4.04      1.35 o 
   9  -6  10       51.66       45.39      4.07 o 
  -8  -5  10       14.80       12.58      3.10 o 
  -7  -5  10        0.38        0.23      1.74 o 
  -6  -5  10      227.33      230.63      8.37 o 
  -5  -5  10      182.15      178.63      6.84 o 
  -4  -5  10       35.12       38.01      3.02 o 
  -3  -5  10       10.02       12.59      1.78 o 
  -2  -5  10       17.08       19.08      4.38 o 
  -1  -5  10       39.18       39.70      2.49 o 
   0  -5  10        0.01       -0.43      0.59 o 
   1  -5  10      216.55      213.23      4.74 o 
   2  -5  10        8.19        8.65      1.60 o 
   3  -5  10      141.91      151.01      3.69 o 
   4  -5  10       21.17       17.09      1.61 o 
   5  -5  10        0.04       -0.38      1.21 o 
   6  -5  10        3.39        5.68      1.33 o 
   7  -5  10       30.30       30.89      2.80 o 
   8  -5  10        7.58        4.53      1.50 o 
   9  -5  10        9.38       11.16      2.67 o 
  -8  -4  10       36.39       33.87      7.55 o 
  -7  -4  10       81.60       68.37      5.56 o 
  -6  -4  10        3.73        3.65      2.10 o 
  -5  -4  10        9.90       10.21      2.22 o 
  -4  -4  10       24.12       23.79      2.42 o 
  -3  -4  10      155.22      157.51      5.08 o 
  -2  -4  10       35.38       26.61      2.20 o 
  -1  -4  10      529.91      500.50      8.27 o 
   0  -4  10      101.41      107.89      2.75 o 
   1  -4  10      663.07      634.39      6.81 o 
   2  -4  10       14.06       17.65      1.25 o 
   3  -4  10      236.06      226.97      2.81 o 
   4  -4  10       29.29       32.69      2.26 o 
   5  -4  10        0.07        0.39      1.00 o 
   6  -4  10       36.00       26.29      6.58 o 
   7  -4  10       16.69       19.85      2.84 o 
   8  -4  10        4.18        4.00      1.02 o 
   9  -4  10       73.91       63.43      4.72 o 
  10  -4  10       52.61       59.89      4.81 o 
  -8  -3  10        0.22       -0.22      2.13 o 
  -7  -3  10       14.78       14.82      5.79 o 
  -6  -3  10      126.36      128.46      6.18 o 
  -5  -3  10       81.32       78.04      4.54 o 
  -4  -3  10       23.90       25.17      2.46 o 
  -3  -3  10      115.96      110.43      4.82 o 
  -2  -3  10      294.12      300.28      7.65 o 
  -1  -3  10       20.16       19.59      1.65 o 
   0  -3  10       33.36       33.29      1.39 o 
   1  -3  10        8.94        6.06      0.55 o 
   2  -3  10       14.60       11.52      1.94 o 
   3  -3  10       55.88       63.86      5.27 o 
   4  -3  10      611.49      593.19      6.12 o 
   5  -3  10      385.98      369.54     10.37 o 
   6  -3  10       25.11       27.69      2.00 o 
   7  -3  10        4.37        5.67      1.81 o 
   8  -3  10        1.49        2.76      0.98 o 
   9  -3  10        8.52        9.47      1.91 o 
  10  -3  10       70.57       77.08      4.54 o 
  -8  -2  10        0.67        2.96      1.95 o 
  -7  -2  10       34.34       38.83      4.29 o 
  -6  -2  10      208.94      212.78      7.89 o 
  -5  -2  10       13.45       24.02      3.02 o 
  -4  -2  10       89.82      100.05      4.14 o 
  -3  -2  10       84.97       84.21      5.38 o 
  -2  -2  10      616.45      572.77     12.26 o 
  -1  -2  10        1.86        2.50      0.85 o 
   0  -2  10        1.49        1.10      0.67 o 
   1  -2  10      133.63      141.71      1.92 o 
   2  -2  10       18.88       11.66      2.10 o 
   3  -2  10      581.71      606.31     18.23 o 
   4  -2  10       85.55       84.07      5.57 o 
   5  -2  10        7.17        7.84      0.83 o 
   6  -2  10        1.00        0.52      0.76 o 
   7  -2  10       15.24       13.32      1.54 o 
   8  -2  10       13.25        8.83      2.54 o 
   9  -2  10       18.10       16.22      2.26 o 
  10  -2  10       25.05       19.96      3.49 o 
  11  -2  10       36.56       33.81      5.49 o 
  -8  -1  10        0.03        0.82      3.79 o 
  -7  -1  10       63.06       60.81      5.32 o 
  -6  -1  10      222.27      228.96      8.38 o 
  -5  -1  10        2.45        1.85      1.50 o 
  -4  -1  10      335.24      299.75     13.95 o 
  -3  -1  10      497.30      474.77      9.11 o 
  -2  -1  10      419.79      406.43      7.78 o 
  -1  -1  10       18.52       17.11      1.55 o 
   0  -1  10      191.01      202.50      3.03 o 
   1  -1  10       10.92       10.54      0.97 o 
   2  -1  10       35.88       37.44      3.36 o 
   3  -1  10      602.31      659.07     13.42 o 
   4  -1  10       23.68       23.43      2.71 o 
   5  -1  10       53.74       50.90      1.54 o 
   6  -1  10      117.20      110.90      3.11 o 
   7  -1  10        1.57        1.35      1.20 o 
   8  -1  10       16.54       16.38      2.04 o 
   9  -1  10        0.06        0.20      1.32 o 
  10  -1  10       14.99       12.49      3.29 o 
  11  -1  10        2.83        3.82      1.63 o 
  -9   0  10       28.94       32.48      6.92 o 
  -8   0  10       81.99      114.36      9.03 o 
  -7   0  10       32.52       25.53      3.00 o 
  -6   0  10        5.47        3.58      1.96 o 
  -5   0  10        3.67        4.43      1.74 o 
  -4   0  10      203.82      202.50      6.86 o 
  -3   0  10      202.85      191.68      5.49 o 
  -2   0  10       12.57       11.44      1.63 o 
  -1   0  10       27.57       23.41      1.86 o 
   0   0  10       10.17       15.05      1.09 o 
   1   0  10       14.37       11.15      1.21 o 
   2   0  10      398.46      410.44     10.62 o 
   3   0  10      933.36      939.76     14.28 o 
   4   0  10        2.92        2.67      0.41 o 
   5   0  10       31.08       34.01      0.99 o 
   6   0  10       14.98       13.06      2.91 o 
   7   0  10        0.91        0.25      1.15 o 
   8   0  10       66.68       64.43      3.34 o 
   9   0  10       64.98       59.34      3.65 o 
  10   0  10       39.97       36.45      6.98 o 
  11   0  10       54.96       66.41      4.89 o 
  -8   1  10        1.18        6.06      4.60 o 
  -7   1  10       51.38       55.64      4.18 o 
  -6   1  10        0.39        1.87      1.49 o 
  -5   1  10       63.54       44.45      3.99 o 
  -4   1  10      468.58      445.48     10.86 o 
  -3   1  10       12.83       11.28      1.72 o 
  -2   1  10        9.93        8.09      1.39 o 
  -1   1  10       23.59       27.08      2.62 o 
   0   1  10      133.75      129.67      2.83 o 
   1   1  10        0.78        1.08      0.62 o 
   2   1  10       21.62       20.14      0.77 o 
   3   1  10       11.14        8.34      0.54 o 
   4   1  10     1283.48     1302.74     10.69 o 
   5   1  10      370.60      394.11      4.89 o 
   6   1  10      161.98      157.11      3.92 o 
   7   1  10       44.24       45.22      2.36 o 
   8   1  10       23.95       20.58      2.33 o 
   9   1  10        7.62        7.23      1.84 o 
  10   1  10        0.00        1.55      1.84 o 
  11   1  10        0.01       -0.12      2.74 o 
  -8   2  10       65.97       92.98      8.66 o 
  -7   2  10        3.40        5.30      2.61 o 
  -6   2  10       19.69       20.52      2.66 o 
  -5   2  10        6.58        4.96      1.66 o 
  -4   2  10       52.06       60.07      4.70 o 
  -3   2  10      200.21      195.41      5.72 o 
  -2   2  10      158.32      152.70      4.67 o 
  -1   2  10      135.44      141.16      4.16 o 
   0   2  10      236.79      227.54      4.49 o 
   1   2  10       37.67       30.86      1.15 o 
   2   2  10       33.53       36.33      1.42 o 
   3   2  10      801.93      796.31      6.90 o 
   4   2  10      237.94      270.78      4.62 o 
   5   2  10       90.41       95.74      3.27 o 
   6   2  10      789.25      763.47      8.57 o 
   7   2  10       93.50       89.14      2.91 o 
   8   2  10      710.25      704.59     13.37 o 
   9   2  10       13.72        6.35      1.72 o 
  10   2  10        0.19       -0.56      1.27 o 
  11   2  10       15.93       14.34      3.27 o 
  12   2  10       35.05       38.70      4.46 o 
  -8   3  10       61.60       80.23      8.94 o 
  -7   3  10       16.16       14.53      5.02 o 
  -6   3  10        0.03        1.93      1.41 o 
  -5   3  10       14.00        8.54      3.03 o 
  -4   3  10      228.97      214.78      6.03 o 
  -3   3  10      962.46      919.92     12.80 o 
  -2   3  10      244.99      242.72      5.36 o 
  -1   3  10       18.03       27.04      1.96 o 
   0   3  10      338.83      314.92      5.98 o 
   1   3  10      287.75      293.76      4.17 o 
   2   3  10        3.55        3.62      0.61 o 
   3   3  10      107.38      109.61      2.00 o 
   4   3  10       45.90       47.31      1.64 o 
   5   3  10      139.38      138.03      3.73 o 
   6   3  10     1338.64     1293.88     13.11 o 
   7   3  10      478.02      463.73      7.44 o 
   8   3  10      128.62      130.78      5.09 o 
   9   3  10        8.58        6.44      1.73 o 
  10   3  10      113.21      109.86     10.70 o 
  11   3  10       78.14       80.65      5.01 o 
  12   3  10      132.98      140.85      7.02 o 
  -8   4  10      141.22      162.99     11.39 o 
  -7   4  10        2.22        1.79      3.95 o 
  -6   4  10        0.40       -0.81      1.57 o 
  -5   4  10       19.45       10.92      1.76 o 
  -4   4  10      116.77      113.02      3.89 o 
  -3   4  10       28.66       22.56      1.87 o 
  -2   4  10       13.12       16.89      2.08 o 
  -1   4  10       29.02       29.04      2.12 o 
   0   4  10       31.90       31.83      2.10 o 
   1   4  10      307.98      307.40      5.10 o 
   2   4  10       11.93       10.57      1.11 o 
   3   4  10        0.00       -0.19      0.54 o 
   4   4  10      324.17      301.42      5.31 o 
   5   4  10       25.02       29.28      2.10 o 
   6   4  10       76.04       73.00      2.74 o 
   7   4  10       22.17       18.95      1.95 o 
   8   4  10        0.34       -0.73      0.92 o 
   9   4  10       47.82       49.65      4.07 o 
  10   4  10       44.65       46.08      4.12 o 
  11   4  10       48.14       48.14      4.59 o 
  12   4  10        6.60        6.57      2.36 o 
  -8   5  10        5.63        1.11      4.57 o 
  -7   5  10       80.00      103.67      8.88 o 
  -6   5  10       14.75       10.13      4.51 o 
  -5   5  10       36.15       28.78      3.14 o 
  -4   5  10       25.42       21.94      2.24 o 
  -3   5  10      137.46      146.71      3.95 o 
  -2   5  10      121.10       95.28      3.13 o 
  -1   5  10      450.22      422.18      7.43 o 
   0   5  10      342.01      324.86      6.16 o 
   1   5  10      425.87      428.55      6.44 o 
   2   5  10       91.31       91.61      2.73 o 
   3   5  10      116.00      101.84      3.23 o 
   4   5  10      156.72      144.75      4.18 o 
   5   5  10      174.84      167.88      4.15 o 
   6   5  10        2.26        3.18      1.05 o 
   7   5  10       41.32       33.12      2.19 o 
   8   5  10      156.48      141.84      4.68 o 
   9   5  10        7.09        7.76      1.69 o 
  10   5  10       27.38       23.39      3.20 o 
  11   5  10       39.49       41.95      4.46 o 
  12   5  10       31.70       27.04      3.91 o 
  -7   6  10        6.71        7.83      2.49 o 
  -6   6  10        1.94        0.89      1.56 o 
  -5   6  10        4.07        3.04      1.51 o 
  -4   6  10       12.90       13.60      1.37 o 
  -3   6  10       11.61        7.20      1.51 o 
  -2   6  10      563.08      502.94      8.95 o 
  -1   6  10      224.81      217.17      3.96 o 
   0   6  10      203.58      195.73      3.37 o 
   1   6  10      179.38      150.74      3.07 o 
   2   6  10       88.80       89.23      2.29 o 
   3   6  10     1363.42     1304.91     12.29 o 
   4   6  10      252.16      239.08      4.16 o 
   5   6  10      245.57      244.00      5.26 o 
   6   6  10      887.93      860.68     11.76 o 
   7   6  10      692.61      693.69     19.70 o 
   8   6  10       67.48       66.12      3.52 o 
   9   6  10       25.35       24.22      2.60 o 
  10   6  10       44.97       40.49      8.36 o 
  11   6  10      116.54      113.43      7.10 o 
  12   6  10       65.62       74.35      6.62 o 
  -7   7  10       22.41       26.83      3.16 o 
  -6   7  10       53.28       58.67      3.83 o 
  -5   7  10      126.99      139.05      5.13 o 
  -4   7  10        8.48        7.26      1.27 o 
  -3   7  10      141.92      123.54      3.14 o 
  -2   7  10      194.18      184.05      3.08 o 
  -1   7  10     1702.82     1569.55     15.00 o 
   0   7  10       41.48       36.29      1.79 o 
   1   7  10      538.75      507.17      6.07 o 
   2   7  10      503.67      450.08      6.47 o 
   3   7  10       40.66       37.74      1.77 o 
   4   7  10      789.86      694.67     11.02 o 
   5   7  10       27.18       25.25      1.72 o 
   6   7  10       56.63       47.91      2.24 o 
   7   7  10      123.72      116.88      3.17 o 
   8   7  10        9.69        8.82      1.72 o 
   9   7  10        2.74        1.63      1.33 o 
  10   7  10      108.74      101.73      5.75 o 
  11   7  10       51.09       61.17      5.34 o 
  12   7  10        1.59       -0.43      1.96 o 
  -7   8  10       24.88       34.33      3.54 o 
  -6   8  10       52.49       72.06      5.08 o 
  -5   8  10       19.02       15.40      3.52 o 
  -4   8  10       13.78       11.89      2.20 o 
  -3   8  10        9.70        7.07      1.26 o 
  -2   8  10        3.39        5.23      1.04 o 
  -1   8  10     1211.85     1094.20     10.31 o 
   0   8  10       43.42       51.08      2.08 o 
   1   8  10       65.42       64.14      2.19 o 
   2   8  10     2335.04     2221.27     18.20 o 
   3   8  10       32.57       36.74      1.84 o 
   4   8  10       10.66       15.02      1.59 o 
   5   8  10       20.31       21.80      1.68 o 
   6   8  10       23.39       15.10      1.60 o 
   7   8  10        0.72        1.62      0.85 o 
   8   8  10       59.29       46.26      3.54 o 
   9   8  10        7.17        6.12      1.80 o 
  10   8  10       79.21       76.83      4.82 o 
  11   8  10       90.49      103.48      6.28 o 
  -6   9  10       62.87       76.68      9.15 o 
  -5   9  10        0.15        0.23      1.51 o 
  -4   9  10        0.05        0.45      1.67 o 
  -3   9  10       44.57       39.44      2.98 o 
  -2   9  10       40.83       40.37      2.45 o 
  -1   9  10       44.25       39.16      1.87 o 
   0   9  10       37.25       39.04      1.77 o 
   1   9  10      300.66      289.73      3.84 o 
   2   9  10     1084.51     1063.47     10.62 o 
   3   9  10      174.29      176.27      3.70 o 
   4   9  10       46.56       39.87      1.98 o 
   5   9  10       20.53       17.01      1.46 o 
   6   9  10        0.98        0.36      1.24 o 
   7   9  10      220.21      210.14      5.48 o 
   8   9  10        5.81        4.91      1.70 o 
   9   9  10        1.32        0.76      1.49 o 
  10   9  10       12.69       16.08      4.88 o 
  11   9  10        4.10       -1.14      2.70 o 
  -5  10  10       41.02       46.11      4.10 o 
  -4  10  10        6.01        5.38      3.00 o 
  -3  10  10      150.55      158.09      6.01 o 
  -2  10  10       77.46       56.50      3.26 o 
  -1  10  10        5.76        6.88      1.12 o 
   0  10  10       37.22       36.50      1.85 o 
   1  10  10      516.74      498.34      7.93 o 
   2  10  10        3.55        2.43      0.82 o 
   3  10  10      630.32      629.18      9.09 o 
   4  10  10       41.85       40.38      2.91 o 
   5  10  10      140.43      123.11      3.78 o 
   6  10  10       68.04       66.03      4.16 o 
   7  10  10        9.18        9.80      1.59 o 
   8  10  10       15.62       12.56      1.98 o 
   9  10  10       15.00       13.22      2.65 o 
  10  10  10       49.68       62.37      5.71 o 
  -5  11  10        0.51        2.15      2.08 o 
  -4  11  10        0.57        1.07      2.02 o 
  -3  11  10       13.10       16.64      2.65 o 
  -2  11  10      117.68      116.99      8.26 o 
  -1  11  10       44.80       46.90      4.80 o 
   0  11  10       77.39       81.40      3.61 o 
   1  11  10       60.61       58.44      2.66 o 
   2  11  10      105.90      100.53      3.09 o 
   3  11  10       63.51       61.47      2.53 o 
   4  11  10       65.85       68.72      3.22 o 
   5  11  10       20.48       23.50      2.66 o 
   6  11  10        3.69        3.15      1.50 o 
   7  11  10       48.83       43.13      3.78 o 
   8  11  10        2.50        0.13      1.31 o 
   9  11  10        7.63        4.41      1.82 o 
  10  11  10        4.41       12.08      4.45 o 
  -4  12  10      279.40      314.99      9.41 o 
  -3  12  10        1.31        2.64      2.02 o 
  -2  12  10       22.54       29.10      3.36 o 
  -1  12  10        3.13        1.15      1.58 o 
   0  12  10        6.96       10.93      2.92 o 
   1  12  10       26.79       27.25      2.64 o 
   2  12  10      113.08      105.00      4.06 o 
   3  12  10       13.52       10.95      2.31 o 
   4  12  10        0.90        1.30      1.06 o 
   5  12  10       68.23       70.54      4.06 o 
   6  12  10        3.59        3.23      1.84 o 
   7  12  10       42.27       46.00      4.86 o 
   8  12  10        3.30        2.66      2.17 o 
   9  12  10       51.79       49.90      7.61 o 
  10  12  10       40.42       48.43      7.49 o 
  -3  13  10       16.41       23.82      3.85 o 
  -2  13  10       35.49       40.35      3.93 o 
  -1  13  10        0.54        2.03      2.11 o 
   0  13  10       39.86       39.52      6.30 o 
   1  13  10       54.69       61.44      3.75 o 
   2  13  10      339.62      371.16      8.40 o 
   3  13  10        1.47        0.38      3.13 o 
   4  13  10        0.58        2.02      1.35 o 
   5  13  10       63.99       79.90     10.26 o 
   6  13  10       20.29       18.61      4.01 o 
   7  13  10       50.79       61.33      8.33 o 
   8  13  10       29.64       42.61      7.24 o 
   9  13  10       21.27       13.04      5.45 o 
  -2  14  10        6.08       10.77      3.09 o 
  -1  14  10        1.33        1.30      1.99 o 
   0  14  10      134.60      137.35      6.15 o 
   1  14  10      235.67      260.32      7.21 o 
   2  14  10      124.17      135.82     14.34 o 
   3  14  10      102.59      105.07      9.88 o 
   4  14  10        0.65        2.15      1.55 o 
   5  14  10        8.04        8.96      2.28 o 
   6  14  10       38.36       41.18      7.45 o 
   7  14  10      120.13      118.11     10.01 o 
   8  14  10        5.09        1.16      4.34 o 
   0  15  10       22.28       28.29      5.93 o 
   1  15  10       20.44       18.30      2.98 o 
   2  15  10       98.69      122.51      5.83 o 
   3  15  10       85.19      104.83      5.44 o 
   4  15  10      197.35      247.52     12.23 o 
   5  15  10       15.82       22.77      3.12 o 
   6  15  10       81.34       14.46      4.50 o 
   0 -11  11        0.42        1.63      1.32 o 
  -3 -10  11       42.99       45.57      4.11 o 
  -2 -10  11        6.07        6.35      2.03 o 
  -1 -10  11       77.54       81.64      4.32 o 
   0 -10  11      130.89      141.27      5.40 o 
   1 -10  11       13.80       10.40      1.81 o 
   2 -10  11        6.75        4.51      2.01 o 
   3 -10  11        5.54        1.71      2.04 o 
   4 -10  11        0.79        1.38      1.27 o 
  -5  -9  11        2.81        2.66      1.94 o 
  -4  -9  11       47.31       51.92      4.47 o 
  -3  -9  11        0.13       -0.16      1.50 o 
  -2  -9  11       11.76        7.98      1.90 o 
  -1  -9  11       17.06       22.28      2.53 o 
   0  -9  11       23.74       20.27      2.37 o 
   1  -9  11        4.29        6.22      2.67 o 
   2  -9  11        3.36        3.58      3.10 o 
   3  -9  11        0.21        1.55      1.99 o 
   4  -9  11       19.92       19.29      2.32 o 
   5  -9  11      287.08      299.81      8.90 o 
  -5  -8  11        5.84        7.20      2.22 o 
  -4  -8  11       23.89       22.61      3.06 o 
  -3  -8  11        3.64        3.45      1.57 o 
  -2  -8  11        0.87        1.75      1.84 o 
  -1  -8  11        0.15        2.51      2.01 o 
   0  -8  11       20.90       28.23      2.57 o 
   1  -8  11      119.20      127.85      4.55 o 
   2  -8  11        6.37        3.52      1.33 o 
   3  -8  11       64.83       36.78      3.22 o 
   4  -8  11        2.48        1.84      1.52 o 
   5  -8  11        0.12        0.67      1.16 o 
   6  -8  11        0.12       -1.21      1.35 o 
  -6  -7  11        0.00       -0.65      1.62 o 
  -5  -7  11       36.58       27.03      4.85 o 
  -4  -7  11        0.13        0.91      1.65 o 
  -3  -7  11        1.36        1.73      3.38 o 
  -2  -7  11       26.65       29.60      5.68 o 
  -1  -7  11        2.70        5.99      1.27 o 
   0  -7  11      141.76      144.96      4.76 o 
   1  -7  11       17.17        9.13      6.43 o 
   2  -7  11        5.27        6.64      1.37 o 
   3  -7  11       83.77       80.39      3.81 o 
   4  -7  11       46.52       48.98      4.40 o 
   6  -7  11       27.09       22.93      2.49 o 
   7  -7  11       62.00       58.19      6.69 o 
  -7  -6  11       26.70       27.60      3.88 o 
  -6  -6  11       13.44       13.07      2.77 o 
  -5  -6  11       32.02       39.61      3.91 o 
  -4  -6  11        0.60        4.50      1.73 o 
  -3  -6  11       65.72       60.13      3.72 o 
  -2  -6  11       54.60       49.61      6.38 o 
  -1  -6  11       41.78       48.15      2.83 o 
   0  -6  11       22.48       26.87      2.26 o 
   1  -6  11       56.14       56.36      2.62 o 
   2  -6  11       87.43       89.33      6.41 o 
   3  -6  11       30.49       24.91      2.85 o 
   4  -6  11       15.57       20.26      1.91 o 
   5  -6  11        1.25        2.69      1.50 o 
   7  -6  11        4.00        3.15      2.36 o 
   8  -6  11       68.98       67.48      3.87 o 
  -7  -5  11        4.40        3.91      2.34 o 
  -6  -5  11      220.29      245.45      8.85 o 
  -5  -5  11       65.58       66.29      4.65 o 
  -4  -5  11       19.98       22.03      4.50 o 
  -3  -5  11        2.12        1.67      1.52 o 
  -2  -5  11       28.33       32.20      3.01 o 
  -1  -5  11        2.81        0.73      1.34 o 
   1  -5  11       77.98       73.31      2.82 o 
   2  -5  11      503.26      478.32      7.93 o 
   3  -5  11        8.18        7.21      1.11 o 
   4  -5  11      637.55      639.94     10.17 o 
   5  -5  11       76.06       82.78      3.11 o 
   6  -5  11       15.49       12.60      1.68 o 
   7  -5  11       38.06       42.78      3.14 o 
   8  -5  11      224.52      218.25      6.75 o 
   9  -5  11        4.17        3.28      1.40 o 
  -7  -4  11       95.94       89.90      6.11 o 
  -6  -4  11        4.97       12.06      2.54 o 
  -5  -4  11       98.89      102.59      5.29 o 
  -4  -4  11       31.94       30.63      3.23 o 
  -3  -4  11        0.48        1.84      1.24 o 
  -2  -4  11       45.67       45.60      2.69 o 
  -1  -4  11      495.10      468.65      8.15 o 
   0  -4  11     1064.79     1043.69     12.34 o 
   1  -4  11       44.82       44.21      2.39 o 
   2  -4  11      247.44      250.56      3.48 o 
   3  -4  11       23.71       25.34      0.93 o 
   4  -4  11       41.96       45.65      1.81 o 
   5  -4  11       22.94       16.42      1.54 o 
   6  -4  11       20.88       23.18      2.09 o 
   7  -4  11       79.00       71.63      3.41 o 
   8  -4  11      226.88      220.10      6.63 o 
   9  -4  11        0.22       -0.31      0.83 o 
  -8  -3  11       25.90       29.52      4.22 o 
  -7  -3  11        6.16        5.02      2.34 o 
  -6  -3  11       52.00       46.70      5.61 o 
  -5  -3  11        0.00        2.57      1.51 o 
  -4  -3  11      259.06      243.24      8.59 o 
  -3  -3  11      358.39      338.88     13.54 o 
  -2  -3  11        4.12        7.21      1.29 o 
  -1  -3  11        0.30       -0.07      0.68 o 
   0  -3  11      667.66      668.64      8.74 o 
   1  -3  11        4.61        6.98      0.77 o 
   2  -3  11        0.07        1.28      1.29 o 
   3  -3  11       90.84       90.38      6.41 o 
   4  -3  11       65.41       61.40      3.78 o 
   5  -3  11      130.92      118.60      3.89 o 
   6  -3  11       54.09       48.01      2.43 o 
   7  -3  11      211.78      211.28      8.09 o 
   8  -3  11        1.73        0.41      1.07 o 
   9  -3  11       66.28       75.03      4.04 o 
  10  -3  11       11.71       13.53      2.43 o 
  -8  -2  11        4.67        2.30      2.34 o 
  -7  -2  11       14.60       21.52      3.67 o 
  -6  -2  11        1.90        3.86      2.00 o 
  -5  -2  11       66.33       63.09      4.75 o 
  -4  -2  11       22.75       19.20      2.66 o 
  -3  -2  11       98.31       90.42      4.40 o 
  -2  -2  11      157.32      157.99      4.59 o 
  -1  -2  11       34.33       38.32      2.12 o 
   0  -2  11      774.21      773.51     12.75 o 
   1  -2  11       72.34       75.07      1.49 o 
   2  -2  11       17.80       19.58      5.94 o 
   3  -2  11      399.14      382.14     14.03 o 
   4  -2  11        6.24        4.56      1.68 o 
   5  -2  11       12.52       16.39      1.45 o 
   6  -2  11      127.79      126.87      5.32 o 
   7  -2  11        2.45       -0.09      1.08 o 
   8  -2  11        7.08        5.64      1.40 o 
   9  -2  11        0.53        0.27      2.08 o 
  10  -2  11        2.91        1.62      1.42 o 
  -7  -1  11        5.34        7.07      2.40 o 
  -6  -1  11       12.16       12.31      2.70 o 
  -5  -1  11       13.66       13.08      2.53 o 
  -4  -1  11      210.05      180.98      6.53 o 
  -3  -1  11        0.59        0.04      0.95 o 
  -2  -1  11      702.10      680.48     11.20 o 
  -1  -1  11       27.78       34.99      2.50 o 
   0  -1  11        8.78        7.12      1.05 o 
   1  -1  11       62.99       65.73      1.44 o 
   2  -1  11       41.12       29.69      5.58 o 
   3  -1  11       99.51      102.53      3.98 o 
   4  -1  11       89.67       82.76     12.06 o 
   5  -1  11      152.42      153.92      2.18 o 
   6  -1  11        4.27        3.55      0.93 o 
   7  -1  11       99.17       97.43      5.15 o 
   8  -1  11        5.43        4.55      1.54 o 
   9  -1  11        0.48        1.74      1.08 o 
  10  -1  11        0.39        1.51      1.43 o 
  11  -1  11       50.17       33.11      3.70 o 
  -8   0  11        3.06        3.04      4.18 o 
  -7   0  11       30.33       38.53      4.39 o 
  -6   0  11       27.74       29.84      6.43 o 
  -5   0  11       31.19       28.81      3.48 o 
  -4   0  11        1.18        1.11      1.38 o 
  -3   0  11      186.69      180.96      5.94 o 
  -2   0  11        6.10        4.40      1.26 o 
  -1   0  11      202.02      215.75      5.13 o 
   0   0  11      123.17      135.61      7.64 o 
   1   0  11       75.92       81.76      1.67 o 
   2   0  11      102.45      103.02      2.26 o 
   3   0  11      327.96      332.42     11.27 o 
   4   0  11     1946.38     1987.36     19.48 o 
   5   0  11       44.75       52.94      1.30 o 
   6   0  11      104.95      104.41      2.72 o 
   7   0  11       59.27       54.72      2.78 o 
   8   0  11      108.12      107.23      5.83 o 
   9   0  11       10.18       15.92      2.23 o 
  10   0  11       31.04       30.86      5.51 o 
  11   0  11       14.74        9.80      2.26 o 
  -8   1  11       10.08       10.12      4.55 o 
  -7   1  11        5.67        7.05      2.20 o 
  -6   1  11       21.74       21.28      7.65 o 
  -5   1  11        7.87        5.48      2.70 o 
  -4   1  11       12.39       13.26      4.73 o 
  -3   1  11       36.12       35.59      3.33 o 
  -2   1  11      180.38      173.15      5.03 o 
  -1   1  11      633.10      608.83     10.08 o 
   0   1  11        2.59        3.10      0.83 o 
   1   1  11       26.74       26.44      1.13 o 
   2   1  11      440.55      431.90      4.31 o 
   3   1  11      111.74      138.12      1.91 o 
   4   1  11      693.82      695.49      6.48 o 
   5   1  11      101.44       99.27      2.54 o 
   6   1  11        0.02       -0.30      0.83 o 
   7   1  11      184.02      167.49      7.48 o 
   8   1  11      211.15      219.47      6.28 o 
   9   1  11       60.01       62.03      5.74 o 
  10   1  11        3.09        0.98      1.39 o 
  11   1  11       39.56       44.73      4.12 o 
  -8   2  11        1.09        1.18      4.44 o 
  -7   2  11       93.02      102.01      6.13 o 
  -6   2  11        0.57       -0.60      1.99 o 
  -5   2  11       10.84       10.42      2.38 o 
  -4   2  11        5.98        3.21      2.76 o 
  -3   2  11      145.78      138.74      5.67 o 
  -2   2  11       26.27       26.87      2.42 o 
  -1   2  11        4.43        1.26      1.22 o 
   0   2  11       51.04       56.17      3.96 o 
   1   2  11      102.60      109.52      3.60 o 
   2   2  11      505.96      523.63      6.64 o 
   3   2  11      190.72      210.18      2.76 o 
   4   2  11       53.96       47.57      2.20 o 
   5   2  11        0.00        1.36      0.80 o 
   6   2  11        1.04        1.40      0.95 o 
   7   2  11      892.09      869.46     17.16 o 
   8   2  11      585.92      555.13     11.35 o 
   9   2  11       46.96       49.50      6.97 o 
  10   2  11       56.79       55.39      4.34 o 
  11   2  11       28.95       26.70      3.42 o 
  -8   3  11        0.61        0.74      4.60 o 
  -7   3  11        0.05        1.82      4.36 o 
  -6   3  11       10.51        8.87      1.87 o 
  -5   3  11      118.85      106.72      4.68 o 
  -4   3  11       57.29       47.32      3.49 o 
  -3   3  11      174.31      160.97      5.20 o 
  -2   3  11       49.62       42.19      2.92 o 
  -1   3  11       34.98       33.20      2.26 o 
   0   3  11       14.82       13.43      1.46 o 
   1   3  11       13.32        6.89      1.42 o 
   2   3  11       11.07        6.32      0.95 o 
   3   3  11       17.37       19.83      1.37 o 
   4   3  11      235.30      224.36      4.67 o 
   5   3  11      856.66      855.02     10.71 o 
   6   3  11      141.77      151.66      3.73 o 
   7   3  11      166.83      146.61      4.60 o 
   8   3  11        5.86        5.85      1.65 o 
   9   3  11       84.25       80.28      4.31 o 
  10   3  11        9.05        5.56      1.93 o 
  11   3  11       38.60       38.24      3.96 o 
  -7   4  11       25.05       35.33      6.97 o 
  -6   4  11        7.37        5.49      2.08 o 
  -5   4  11        0.26        0.40      1.23 o 
  -4   4  11        0.41        0.07      1.13 o 
  -3   4  11      102.76      112.42      4.45 o 
  -2   4  11       94.92       79.04      4.96 o 
  -1   4  11       92.34       71.84      2.93 o 
   0   4  11      257.74      244.99      5.27 o 
   1   4  11      155.22      153.67      3.60 o 
   2   4  11      409.02      416.10      7.93 o 
   3   4  11      519.96      503.06     12.10 o 
   4   4  11      870.89      845.19     10.82 o 
   5   4  11       70.20       67.17      2.61 o 
   6   4  11      126.09      120.78      3.49 o 
   7   4  11       45.16       46.44      3.05 o 
   8   4  11      130.09      129.99      7.44 o 
   9   4  11        6.74        4.39      1.67 o 
  10   4  11       11.79       10.95      2.40 o 
  11   4  11        3.17        2.35      1.81 o 
  12   4  11        1.09        0.60      1.83 o 
  -7   5  11       36.85       60.37      8.19 o 
  -6   5  11       28.90       28.54      6.06 o 
  -5   5  11       24.77       25.68      3.07 o 
  -4   5  11      185.77      165.80      4.89 o 
  -3   5  11       19.79       18.40      2.03 o 
  -2   5  11       57.45       55.70      3.39 o 
  -1   5  11      541.49      505.30      9.50 o 
   0   5  11       63.16       52.27      2.53 o 
   1   5  11      804.61      799.80     10.02 o 
   2   5  11       85.47       90.24      3.11 o 
   3   5  11      276.11      286.34      5.08 o 
   4   5  11      897.63      872.91     11.43 o 
   5   5  11       30.71       25.74      1.98 o 
   6   5  11        6.50        7.30      1.67 o 
   7   5  11      151.96      154.19      4.02 o 
   8   5  11        1.88        1.65      1.38 o 
   9   5  11       53.56       52.20      5.81 o 
  10   5  11       18.87       24.45      3.46 o 
  11   5  11      131.82      133.50      6.54 o 
  12   5  11        0.41        2.70      2.24 o 
  -7   6  11       39.82       47.37      7.51 o 
  -6   6  11      224.23      268.06     14.08 o 
  -5   6  11       16.90       17.38      3.45 o 
  -4   6  11        7.49        6.20      1.63 o 
  -3   6  11      145.62      124.45      4.24 o 
  -2   6  11      319.54      297.96      6.37 o 
  -1   6  11       56.91       51.74      3.07 o 
   0   6  11      626.00      542.35      8.08 o 
   1   6  11        4.43        2.56      1.02 o 
   2   6  11      926.42      882.51      9.34 o 
   3   6  11      494.76      447.16      6.83 o 
   4   6  11      305.89      304.62      6.99 o 
   5   6  11        9.89        7.93      1.33 o 
   6   6  11       22.06       26.82      3.13 o 
   7   6  11       39.30       40.69      2.54 o 
   8   6  11       25.03       26.17      2.58 o 
   9   6  11       35.18       24.73      2.61 o 
  10   6  11      121.33      127.13      7.06 o 
  11   6  11       66.29       71.64      5.70 o 
  -7   7  11        2.46       -1.08      4.49 o 
  -6   7  11      234.09      258.99     13.72 o 
  -5   7  11       33.12       27.90      6.03 o 
  -4   7  11       50.64       43.99      5.30 o 
  -3   7  11       23.50       21.24      2.30 o 
  -2   7  11       68.25       51.58      3.55 o 
  -1   7  11       59.87       42.08      2.10 o 
   0   7  11       38.09       32.17      1.90 o 
   1   7  11        3.02        1.17      0.72 o 
   2   7  11       56.89       49.72      2.06 o 
   3   7  11       86.64       72.85      2.27 o 
   4   7  11        2.44        1.82      1.10 o 
   5   7  11      133.08      133.55      4.05 o 
   6   7  11       28.13       21.95      2.34 o 
   7   7  11      505.43      501.73      8.45 o 
   8   7  11      458.13      426.48      9.23 o 
   9   7  11       14.54       12.99      2.15 o 
  10   7  11      172.24      176.22     11.33 o 
  11   7  11       46.38       44.18     10.36 o 
  -6   8  11        1.20       -0.75      4.23 o 
  -5   8  11       83.05       84.78      9.00 o 
  -4   8  11        0.24        2.40      3.87 o 
  -3   8  11       58.42       57.51      3.54 o 
  -2   8  11       84.72       71.32      3.67 o 
  -1   8  11      181.45      172.65      4.97 o 
   0   8  11        0.14       -0.09      0.67 o 
   1   8  11      127.68      124.60      2.92 o 
   2   8  11        0.11        0.57      0.72 o 
   3   8  11      152.58      145.92      3.31 o 
   4   8  11       37.67       42.54      2.18 o 
   5   8  11        0.06        0.05      0.98 o 
   6   8  11       37.10       28.60      2.12 o 
   7   8  11       22.92       20.61      2.07 o 
   8   8  11       34.62       27.34      2.82 o 
   9   8  11        5.21        3.14      1.65 o 
  10   8  11      334.56      345.96      9.02 o 
  11   8  11       31.38       33.17      4.36 o 
  -6   9  11       39.79       49.49      7.28 o 
  -5   9  11       64.50       77.06      8.81 o 
  -4   9  11       27.91       35.02      2.86 o 
  -3   9  11       34.41       26.85      3.74 o 
  -2   9  11        3.42        2.44      1.58 o 
  -1   9  11       62.95       52.39      3.38 o 
   0   9  11        1.48        0.71      1.01 o 
   1   9  11       16.65       14.19      1.77 o 
   2   9  11       12.47        8.75      1.09 o 
   3   9  11      121.68      122.37      3.42 o 
   4   9  11      453.16      414.30      7.00 o 
   5   9  11        1.08        0.26      0.92 o 
   6   9  11       21.98       19.32      2.08 o 
   7   9  11      109.94      112.19      4.09 o 
   8   9  11      125.56      113.95      7.01 o 
   9   9  11       83.80       73.81      4.74 o 
  10   9  11       11.68       11.51      2.32 o 
  11   9  11       33.49       32.66     14.03 o 
  -5  10  11       25.33       32.31      4.18 o 
  -4  10  11       40.09       35.81      5.95 o 
  -3  10  11        3.33        6.31      2.15 o 
  -2  10  11        4.04        5.64      2.39 o 
  -1  10  11        2.19        0.85      1.33 o 
   0  10  11        7.14       11.49      1.93 o 
   1  10  11       26.60       26.75      2.02 o 
   2  10  11       44.27       40.73      2.37 o 
   3  10  11      761.06      724.03     10.14 o 
   4  10  11       69.83       58.70      3.42 o 
   5  10  11       77.38       80.52      4.11 o 
   6  10  11        0.41        0.20      1.40 o 
   7  10  11       16.79       12.63      1.93 o 
   8  10  11      202.15      241.64      7.47 o 
   9  10  11        8.72       10.23      2.24 o 
  10  10  11        0.02        0.78      1.48 o 
  -4  11  11       44.93       42.41      4.68 o 
  -3  11  11      149.21      181.66     11.27 o 
  -2  11  11       38.48       31.93      5.77 o 
  -1  11  11       59.52       61.40      3.51 o 
   0  11  11        0.25        1.24      1.22 o 
   1  11  11       58.99       57.31      3.63 o 
   2  11  11        0.09       -1.10      1.27 o 
   3  11  11      211.77      213.02      5.85 o 
   4  11  11      133.86      119.80      4.38 o 
   5  11  11      103.98       92.32      3.91 o 
   6  11  11        0.05        0.80      1.30 o 
   7  11  11       79.76       84.13      3.65 o 
   8  11  11        9.53        9.86      2.21 o 
   9  11  11       85.27       98.14      7.26 o 
  10  11  11       86.56      107.01      9.17 o 
  -3  12  11        1.71        2.61      2.13 o 
  -2  12  11        8.24        9.45      2.32 o 
  -1  12  11        0.58        2.07      1.55 o 
   0  12  11      134.11      134.92      4.56 o 
   1  12  11       15.49       22.43      2.26 o 
   2  12  11        4.67        6.44      3.10 o 
   3  12  11        2.61        3.80      1.64 o 
   4  12  11       34.72       41.41      4.16 o 
   5  12  11        5.57        3.48      1.72 o 
   6  12  11        3.86        2.47      1.58 o 
   7  12  11        0.12       -0.65      1.19 o 
   8  12  11      136.28      153.96     10.27 o 
   9  12  11        2.17       -1.68      3.60 o 
  -2  13  11        6.23        9.93      2.46 o 
  -1  13  11       44.63       32.70     11.20 o 
   0  13  11        0.08        2.12      1.59 o 
   1  13  11       21.75       21.12      2.45 o 
   2  13  11      123.63      141.85      7.26 o 
   3  13  11       11.53       12.42      3.07 o 
   4  13  11        4.81        5.76      3.58 o 
   5  13  11       44.68       58.80      8.98 o 
   6  13  11        2.12       -0.29      4.10 o 
   7  13  11       40.03       43.61      7.40 o 
   8  13  11       12.06       15.07      5.41 o 
  -1  14  11        5.94        9.67      2.40 o 
   0  14  11       73.71       89.06      4.96 o 
   1  14  11       95.70      109.96      5.13 o 
   2  14  11        6.98        8.40      1.91 o 
   3  14  11      128.96      140.37     16.68 o 
   4  14  11       12.79        9.95      5.27 o 
   5  14  11        3.63        2.35      4.34 o 
   6  14  11       73.23       98.86     10.44 o 
   7  14  11        0.18       -2.48      4.28 o 
   1  15  11        9.13        7.88      2.50 o 
   2  15  11        1.70        4.25      2.15 o 
   3  15  11      124.42       62.38      7.93 o 
   4  15  11       19.63       28.15      7.10 o 
   5  15  11       85.17       97.41     10.58 o 
  -1 -10  12        6.91        0.01      2.84 o 
   0 -10  12       22.56       24.53      2.73 o 
   1 -10  12       59.42       58.09      3.48 o 
   2 -10  12        5.06        4.56      1.36 o 
  -3  -9  12       58.96       64.91      4.86 o 
  -2  -9  12        0.42        1.11      1.37 o 
  -1  -9  12        0.29        1.47      2.61 o 
   0  -9  12       21.04       19.26      2.73 o 
   1  -9  12        1.35        1.60      1.34 o 
   2  -9  12       79.01       97.09      4.16 o 
   3  -9  12      124.52      127.16      4.76 o 
   4  -9  12      101.31      101.37      4.36 o 
  -4  -8  12       40.44       33.63      3.68 o 
  -3  -8  12        3.61        4.33      1.83 o 
  -2  -8  12       32.90       34.69      8.01 o 
  -1  -8  12       17.28       12.85      1.98 o 
   0  -8  12        5.62        7.85      4.36 o 
   1  -8  12       76.76       67.82      3.35 o 
   2  -8  12       24.83       26.61      3.54 o 
   3  -8  12        1.68        2.74      1.31 o 
   4  -8  12        9.94       10.35      3.25 o 
   5  -8  12        0.78        0.36      0.91 o 
   6  -8  12      210.32      223.64      6.81 o 
  -5  -7  12      101.73      109.20      5.79 o 
  -4  -7  12       69.54       65.83      4.99 o 
  -3  -7  12       75.05       90.50      6.50 o 
  -2  -7  12       49.45       60.14      3.73 o 
  -1  -7  12        0.46        0.11      1.72 o 
   0  -7  12      227.83      234.24      6.32 o 
   1  -7  12       52.51       55.27      4.19 o 
   2  -7  12      147.54      154.28      4.59 o 
   3  -7  12       20.98       25.68      3.28 o 
   4  -7  12        0.00       -0.08      1.63 o 
   5  -7  12       63.64       72.26      3.64 o 
   7  -7  12       51.11       60.10      4.05 o 
  -6  -6  12       54.90       64.43      5.38 o 
  -5  -6  12        5.27        5.03      1.97 o 
  -4  -6  12       94.76       96.73      5.02 o 
  -3  -6  12       70.77       86.79      4.49 o 
  -2  -6  12      344.07      345.48      8.67 o 
  -1  -6  12      141.18      148.70      8.01 o 
   0  -6  12      617.93      592.88     11.85 o 
   1  -6  12       88.43       78.09      3.16 o 
   2  -6  12        0.09        0.09      1.56 o 
   3  -6  12      170.07      168.56      7.67 o 
   4  -6  12       99.31      104.43      4.23 o 
   5  -6  12       78.41       80.72      3.37 o 
   6  -6  12        1.15       -0.65      1.11 o 
   7  -6  12       50.10       51.95      7.08 o 
   8  -6  12       11.94       16.68      2.25 o 
  -6  -5  12        2.93        2.74      2.26 o 
  -5  -5  12       37.12       32.32      3.64 o 
  -4  -5  12       84.72       92.55      4.88 o 
  -3  -5  12       33.97       27.50      3.00 o 
  -2  -5  12       19.74       18.23      2.21 o 
  -1  -5  12      140.49      161.40      7.37 o 
   0  -5  12        2.31        0.02      0.69 o 
   1  -5  12       24.72       23.82      1.88 o 
   2  -5  12       23.18       23.81      1.69 o 
   3  -5  12      147.60      143.73      4.00 o 
   4  -5  12       20.57       22.26      1.69 o 
   5  -5  12        2.07        2.41      1.06 o 
   6  -5  12        5.69        6.29      1.42 o 
   7  -5  12      162.19       63.10      4.34 o 
   8  -5  12       16.81       11.37      2.95 o 
  -7  -4  12       37.81       37.27      4.41 o 
  -6  -4  12       18.04       23.49      6.91 o 
  -5  -4  12      112.03      115.22     11.28 o 
  -4  -4  12        0.03       -1.00      1.33 o 
  -3  -4  12       10.71       11.94      2.06 o 
  -2  -4  12      374.77      373.96      7.79 o 
  -1  -4  12        1.36        2.42      1.93 o 
   0  -4  12        0.89        1.64      0.95 o 
   1  -4  12      234.25      218.85      4.79 o 
   2  -4  12      321.24      306.48      6.86 o 
   3  -4  12      396.38      396.85      8.85 o 
   4  -4  12       14.67       17.23      1.33 o 
   5  -4  12       57.88       60.97      2.35 o 
   6  -4  12        8.62        8.83      1.72 o 
   7  -4  12       74.76       83.39      3.58 o 
   8  -4  12        0.25       -0.07      1.11 o 
   9  -4  12       41.15       50.76      3.47 o 
  -7  -3  12       12.47       17.11      4.21 o 
  -6  -3  12       23.88       24.24      6.16 o 
  -5  -3  12        0.05        0.90      1.51 o 
  -4  -3  12        3.61        1.05      1.57 o 
  -3  -3  12        3.75        3.64      1.42 o 
  -2  -3  12      105.07      116.94      4.03 o 
  -1  -3  12      400.26      426.59      7.84 o 
   0  -3  12       16.18       21.06      1.63 o 
   1  -3  12      236.26      242.37      4.19 o 
   2  -3  12      122.84      140.78      6.00 o 
   3  -3  12       20.92       27.63      4.62 o 
   4  -3  12       73.74       62.11      3.98 o 
   5  -3  12       11.59       11.69      1.13 o 
   6  -3  12      167.21      164.61      4.26 o 
   7  -3  12       31.63       22.17      2.96 o 
   8  -3  12       55.54       54.26      3.20 o 
   9  -3  12        3.37        1.92      1.71 o 
  -7  -2  12       19.62       18.08      3.32 o 
  -6  -2  12        0.09        1.42      1.78 o 
  -5  -2  12        5.56        4.00      1.84 o 
  -4  -2  12      239.69      257.76      8.12 o 
  -3  -2  12        8.02        8.95      3.17 o 
  -2  -2  12       94.30       98.74      3.72 o 
  -1  -2  12      448.86      444.07      8.42 o 
   0  -2  12      155.17      149.11      3.56 o 
   1  -2  12      149.01      159.91      3.25 o 
   2  -2  12       56.13       55.28      4.13 o 
   3  -2  12       43.04       36.58      3.53 o 
   4  -2  12      108.22       95.05      4.81 o 
   5  -2  12      280.63      288.32      4.58 o 
   6  -2  12      122.41      123.34      3.27 o 
   7  -2  12        0.58        0.34      1.51 o 
   8  -2  12        9.46        6.65      1.41 o 
   9  -2  12        7.50        6.94      1.65 o 
  10  -2  12        1.77        2.51      1.19 o 
  -7  -1  12      144.71      175.43      8.09 o 
  -6  -1  12       12.43        8.96      2.48 o 
  -5  -1  12        4.78        6.08      2.16 o 
  -4  -1  12      241.53      246.72      8.02 o 
  -3  -1  12        0.78       -0.33      1.17 o 
  -2  -1  12      155.42      154.78      4.78 o 
  -1  -1  12      250.84      232.79      5.47 o 
   0  -1  12      294.12      301.78      6.54 o 
   1  -1  12       66.91       66.49      2.14 o 
   2  -1  12      206.98      218.21      7.72 o 
   3  -1  12        0.07        0.64      1.03 o 
   4  -1  12      227.38      249.40      7.89 o 
   5  -1  12       44.95       44.21      1.51 o 
   6  -1  12      247.30      242.55      4.74 o 
   7  -1  12      122.38      128.87      4.07 o 
   8  -1  12       13.17       10.45      1.74 o 
   9  -1  12       85.41       86.68      8.42 o 
  10  -1  12       61.71       67.36      3.99 o 
  -7   0  12       17.43       16.84      3.31 o 
  -6   0  12       95.75       98.38      5.83 o 
  -5   0  12       19.40       18.98      5.05 o 
  -4   0  12      133.35      142.95      6.07 o 
  -3   0  12      109.27       99.58      5.67 o 
  -2   0  12      189.41      190.19      6.07 o 
  -1   0  12       49.42       51.31      9.52 o 
   0   0  12       14.95       15.54      1.46 o 
   1   0  12      196.38      205.25      3.99 o 
   2   0  12      233.85      234.61      4.93 o 
   3   0  12      151.80      151.63      6.12 o 
   4   0  12       40.80       48.88      4.11 o 
   5   0  12        1.94        2.52      0.73 o 
   6   0  12       18.48       22.34      2.63 o 
   7   0  12       65.35       26.30      3.03 o 
   8   0  12       30.68       29.45      2.63 o 
   9   0  12      156.01      147.58      5.38 o 
  10   0  12       74.32       74.06      4.24 o 
  11   0  12        1.36       -0.87      3.69 o 
  -7   1  12        6.22        0.34      2.34 o 
  -6   1  12        0.30       -0.05      1.79 o 
  -5   1  12      153.28      167.19      8.44 o 
  -4   1  12       61.14       53.90      4.38 o 
  -3   1  12      210.66      185.41      6.57 o 
  -2   1  12       14.96       13.66      3.80 o 
  -1   1  12      162.43      170.30      4.79 o 
   0   1  12       85.76       79.24      2.98 o 
   1   1  12      181.03      167.49      4.97 o 
   2   1  12       35.97       29.89      1.09 o 
   3   1  12        4.20        1.36      0.45 o 
   4   1  12      427.77      451.84      4.63 o 
   5   1  12     1496.55     1485.31     15.96 o 
   6   1  12      242.42      242.35      4.13 o 
   7   1  12      182.72      181.82      5.80 o 
   8   1  12        1.45        0.10      1.57 o 
   9   1  12        7.87        5.95      1.48 o 
  10   1  12       36.86       37.12      3.53 o 
  11   1  12       48.89       44.28      4.21 o 
  -7   2  12       49.23       57.61      7.91 o 
  -6   2  12        3.10        9.57      2.69 o 
  -5   2  12       89.86       83.10      5.46 o 
  -4   2  12        0.00       -1.33      1.33 o 
  -3   2  12        9.76        8.02      3.39 o 
  -2   2  12        3.81        3.93      2.66 o 
  -1   2  12      155.55      169.86      4.65 o 
   0   2  12       41.53       43.67      2.20 o 
   1   2  12       30.06       29.65      1.75 o 
   2   2  12       83.64       62.52      2.13 o 
   3   2  12      170.66      153.20      3.23 o 
   4   2  12       32.69       38.47      1.80 o 
   5   2  12       48.73       48.66      2.17 o 
   6   2  12        4.94        3.87      1.82 o 
   7   2  12        0.04        1.26      0.83 o 
   8   2  12       91.47       86.98      3.90 o 
   9   2  12        1.66        2.17      1.14 o 
  10   2  12       54.16       43.23      3.83 o 
  11   2  12       39.52       39.59      4.07 o 
  -7   3  12        6.43        2.42      4.27 o 
  -6   3  12        0.51        1.53      1.68 o 
  -5   3  12        2.49        4.51      1.74 o 
  -4   3  12        0.73       -0.28      1.30 o 
  -3   3  12      426.51      394.20      8.76 o 
  -2   3  12      791.56      760.94     12.65 o 
  -1   3  12       15.48       19.81      1.91 o 
   0   3  12        0.01       -0.30      0.85 o 
   1   3  12       13.03       12.70      1.32 o 
   2   3  12      402.09      361.57      5.64 o 
   3   3  12       47.44       42.47      2.32 o 
   4   3  12      636.38      629.51     10.32 o 
   5   3  12      236.00      224.38      4.56 o 
   6   3  12       49.36       37.93      2.26 o 
   7   3  12      212.18      210.65      6.53 o 
   8   3  12       58.68       61.11      3.46 o 
   9   3  12       51.25       46.33      3.79 o 
  10   3  12       85.02       75.98      8.29 o 
  11   3  12       20.80       17.45      2.81 o 
  -7   4  12       10.00        1.96      4.51 o 
  -6   4  12       11.32       10.98      2.38 o 
  -5   4  12       36.11       31.66      4.18 o 
  -4   4  12       38.74       36.60      3.39 o 
  -3   4  12      107.77       96.99      7.30 o 
  -2   4  12       56.27       42.00      3.15 o 
  -1   4  12      141.84      126.70      3.98 o 
   0   4  12        8.21       15.09      1.55 o 
   1   4  12       37.54       28.82      1.91 o 
   2   4  12      260.74      253.41      4.74 o 
   3   4  12      127.57      124.11      3.16 o 
   4   4  12       37.06       43.06      3.08 o 
   5   4  12      326.69      307.72      5.72 o 
   6   4  12      880.37      871.99     12.84 o 
   7   4  12       27.10       27.19      1.98 o 
   8   4  12       43.52       46.79      3.09 o 
   9   4  12       11.41        9.14      1.99 o 
  10   4  12        0.25       -1.13      1.30 o 
  11   4  12       48.45       53.42      4.71 o 
  -7   5  12      210.58      236.38     13.59 o 
  -6   5  12       37.01       30.15      6.33 o 
  -5   5  12       33.44       32.33      2.92 o 
  -4   5  12       19.53       19.50      3.49 o 
  -3   5  12       28.94       27.20      3.85 o 
  -2   5  12        3.65        3.33      1.49 o 
  -1   5  12      137.56      121.63      6.88 o 
   0   5  12      139.29      123.81      3.56 o 
   1   5  12       29.48       28.60      1.97 o 
   2   5  12       82.46       78.99      2.70 o 
   3   5  12      180.95      168.85      3.90 o 
   4   5  12       10.62       12.56      4.24 o 
   5   5  12        0.98        1.78      1.19 o 
   6   5  12      644.43      626.98     10.56 o 
   7   5  12      166.81      151.90      4.07 o 
   8   5  12       25.42       19.02      2.18 o 
   9   5  12       31.81       34.31      3.38 o 
  10   5  12        5.59        1.42      1.51 o 
  11   5  12        1.27        0.15      1.62 o 
  -6   6  12       36.08       36.25      6.97 o 
  -5   6  12       36.24       37.73      4.52 o 
  -4   6  12      175.53      160.63      8.50 o 
  -3   6  12       15.35        6.92      1.84 o 
  -2   6  12       76.32       76.25      4.07 o 
  -1   6  12       31.76       21.34      2.91 o 
   0   6  12        3.91        6.81      1.28 o 
   1   6  12      170.28      151.79      4.10 o 
   2   6  12      378.13      377.73      6.43 o 
   3   6  12      332.50      328.33      5.83 o 
   4   6  12      491.51      459.76      7.80 o 
   5   6  12      108.92      107.27      5.54 o 
   6   6  12       66.99       91.50      3.82 o 
   7   6  12       24.28       26.32      2.15 o 
   8   6  12        6.22        4.26      1.43 o 
   9   6  12        1.12       -0.20      1.14 o 
  10   6  12       21.32       20.66      3.09 o 
  11   6  12        0.00        0.04      1.45 o 
  -6   7  12        3.02        4.96      5.12 o 
  -5   7  12       28.42       27.58      6.32 o 
  -4   7  12       94.61      105.28      4.40 o 
  -3   7  12       42.07       37.97      2.96 o 
  -2   7  12      152.26      147.34      6.77 o 
  -1   7  12       33.68       41.22      2.65 o 
   0   7  12      206.69      195.44      4.64 o 
   1   7  12       68.57       62.27      2.90 o 
   2   7  12        2.52        1.06      0.91 o 
   3   7  12      119.77      111.76      3.42 o 
   4   7  12      894.78      847.82     13.52 o 
   5   7  12        1.13        3.51      2.39 o 
   6   7  12        0.09       -0.10      1.06 o 
   7   7  12       28.22       30.27      2.78 o 
   8   7  12      296.43      290.68      7.48 o 
   9   7  12       32.47       28.44      3.57 o 
  10   7  12       93.02       76.76      5.70 o 
  11   7  12        1.30        0.81      1.97 o 
  -5   8  12        3.60        2.51      4.70 o 
  -4   8  12        9.04        8.01      4.76 o 
  -3   8  12        7.42        4.11      1.74 o 
  -2   8  12        5.41        3.42      1.74 o 
  -1   8  12        0.01        2.26      1.27 o 
   0   8  12       44.19       45.78      2.55 o 
   1   8  12        8.15        9.53      1.42 o 
   2   8  12        7.46        6.11      1.23 o 
   3   8  12        3.41        3.03      1.01 o 
   4   8  12      374.28      370.04      8.28 o 
   5   8  12      220.00      190.09      5.79 o 
   6   8  12       11.77       11.41      1.98 o 
   7   8  12        5.56        5.10      1.64 o 
   8   8  12        0.03       -0.39      1.08 o 
   9   8  12       60.75       48.18      3.81 o 
  10   8  12      180.92      184.77      6.51 o 
  11   8  12      263.10      268.22     10.06 o 
  -5   9  12        4.22        2.62      4.56 o 
  -4   9  12        8.99        3.85      4.56 o 
  -3   9  12      246.74      272.00     10.79 o 
  -2   9  12       23.80       21.82      2.50 o 
  -1   9  12        0.04        0.33      1.34 o 
   0   9  12      107.93       98.57      5.14 o 
   1   9  12        0.48        0.39      1.26 o 
   2   9  12       11.67       11.07      1.52 o 
   3   9  12       34.03       35.58      3.04 o 
   4   9  12        1.11        0.11      1.37 o 
   5   9  12        7.09        3.64      1.42 o 
   6   9  12      138.04      140.73      6.45 o 
   7   9  12       42.06       42.92      5.23 o 
   8   9  12        1.00        0.33      1.25 o 
   9   9  12       14.12        9.12      2.24 o 
  10   9  12       65.54       65.24      4.59 o 
  11   9  12        7.43        6.63      2.54 o 
  -4  10  12       12.81       18.36      5.69 o 
  -3  10  12        0.03        4.53      4.81 o 
  -2  10  12       76.31       89.18      5.98 o 
  -1  10  12       16.96       21.77      2.53 o 
   0  10  12       42.02       39.74      3.09 o 
   1  10  12       87.48       84.58      3.90 o 
   2  10  12       11.67       11.88      2.80 o 
   3  10  12       65.25       62.85      4.76 o 
   4  10  12      343.64      338.54      8.47 o 
   5  10  12      136.24      134.93      6.10 o 
   6  10  12      103.72      104.65      4.81 o 
   7  10  12       16.79       21.83      3.37 o 
   8  10  12       35.00       35.76      2.98 o 
   9  10  12        1.23        1.25      1.52 o 
  10  10  12       37.78       41.11      7.24 o 
  -4  11  12        5.05        8.95      5.26 o 
  -3  11  12       57.29       60.70      8.33 o 
  -2  11  12       10.14        5.94      4.84 o 
  -1  11  12      152.75      157.62      7.47 o 
   0  11  12       10.99        8.19      1.96 o 
   1  11  12       75.26       72.42      4.15 o 
   2  11  12      165.01      179.48      8.73 o 
   3  11  12        0.08       -0.87      1.31 o 
   4  11  12       25.30       30.73      2.79 o 
   5  11  12       12.37       10.75      2.44 o 
   6  11  12       28.21       31.11      3.27 o 
   7  11  12        1.50        3.81      1.52 o 
   8  11  12       42.70       40.26      3.77 o 
   9  11  12       20.04       18.84      3.57 o 
  10  11  12      118.75      116.11      8.32 o 
  -2  12  12       12.57       15.11      5.84 o 
  -1  12  12       12.15       11.49      3.39 o 
   0  12  12       34.48       28.04      4.20 o 
   1  12  12      224.27      260.95      9.75 o 
   2  12  12      191.72      192.40      5.87 o 
   3  12  12       30.76       40.03      3.33 o 
   4  12  12        2.61        2.13      1.53 o 
   5  12  12        0.31        2.87      1.58 o 
   6  12  12       10.53        8.22      1.89 o 
   7  12  12       16.77       11.41      2.46 o 
   8  12  12       42.59       53.63      6.49 o 
  -1  13  12        1.25       -3.95      3.98 o 
   0  13  12       59.26       60.31      5.75 o 
   1  13  12       74.86       89.98      6.81 o 
   2  13  12        0.19        0.71      2.15 o 
   3  13  12      205.72      222.01      9.11 o 
   4  13  12       18.95       13.24      3.33 o 
   5  13  12       10.56        4.65      4.29 o 
   6  13  12       12.37       21.38      5.48 o 
   7  13  12       10.36       14.36      5.03 o 
   8  13  12      326.00      336.89     16.28 o 
   0  14  12       37.04       12.09      5.29 o 
   1  14  12        6.79        5.31      5.13 o 
   2  14  12       20.40       12.40      5.67 o 
   3  14  12        0.03       -2.83      3.99 o 
   4  14  12        3.06        3.70      5.00 o 
   5  14  12       51.63       53.82      8.09 o 
   6  14  12       22.85       31.19      7.10 o 
   7  14  12       55.13       51.66      8.19 o 
   3  15  12        3.13        6.81      5.01 o 
   4  15  12        5.31        0.75      4.70 o 
  -1  -9  13       29.19       27.63      2.86 o 
   0  -9  13       10.73        5.48      1.49 o 
   1  -9  13        5.97        7.45      1.54 o 
   2  -9  13        3.56        3.57      1.36 o 
  -3  -8  13       35.60       32.79      3.53 o 
  -2  -8  13      113.01      129.31      5.37 o 
  -1  -8  13       26.84       24.82      2.73 o 
   0  -8  13        8.25        7.01      1.64 o 
   1  -8  13      362.46      337.65     18.07 o 
   2  -8  13       12.07       10.96      1.89 o 
   3  -8  13        0.34       -0.71      1.10 o 
   4  -8  13      168.30      178.75      8.73 o 
   5  -8  13      188.30      203.43      8.29 o 
  -4  -7  13       69.01       73.10      4.91 o 
  -3  -7  13        0.12        1.46      1.41 o 
  -2  -7  13       64.26       58.67      3.58 o 
  -1  -7  13      213.53      222.48      6.61 o 
   0  -7  13       45.92       50.90      3.02 o 
   1  -7  13       40.49       33.06      2.65 o 
   2  -7  13        3.99        6.04      3.41 o 
   3  -7  13        6.54        9.73      1.52 o 
   4  -7  13      187.48      186.08      5.13 o 
   5  -7  13        0.08        0.91      2.12 o 
   6  -7  13       48.92       52.49      5.50 o 
  -5  -6  13       55.68       64.73      5.29 o 
  -4  -6  13       58.27       66.72      8.83 o 
  -3  -6  13       11.56       12.73      2.32 o 
  -2  -6  13      165.18      190.24      6.33 o 
  -1  -6  13       10.55       18.79      3.18 o 
   0  -6  13        0.39        2.17      0.96 o 
   1  -6  13       15.06       13.33      1.66 o 
   2  -6  13       62.61       70.53      2.82 o 
   3  -6  13      174.10      184.10      4.56 o 
   4  -6  13      122.68      133.78      3.92 o 
   5  -6  13        0.00        0.01      1.04 o 
   6  -6  13        1.89        2.11      1.29 o 
   7  -6  13      105.13      133.66      5.26 o 
  -5  -5  13        8.52        5.28      2.01 o 
  -4  -5  13        0.58       -0.61      1.26 o 
  -3  -5  13       42.96       37.63      3.50 o 
  -2  -5  13       39.25       48.73      4.61 o 
  -1  -5  13      242.18      239.19      6.57 o 
   0  -5  13       24.43       21.55      2.08 o 
   1  -5  13        0.13        1.37      0.99 o 
   2  -5  13       98.14       97.93      3.01 o 
   3  -5  13       29.83       29.91      1.75 o 
   4  -5  13       62.03       60.01      4.24 o 
   5  -5  13      120.47      134.38      3.76 o 
   6  -5  13        4.39        5.08      1.93 o 
   7  -5  13      143.54      158.59      5.11 o 
   8  -5  13       24.08       28.32      4.34 o 
  -6  -4  13        4.11        1.92      2.03 o 
  -5  -4  13       16.97       17.13      4.81 o 
  -4  -4  13        0.58        0.42      1.52 o 
  -3  -4  13       20.11       16.03      2.39 o 
  -2  -4  13       20.43       23.35      2.55 o 
  -1  -4  13       27.37       37.40      5.36 o 
   0  -4  13       64.86       65.98      4.03 o 
   1  -4  13        3.92        3.69      1.05 o 
   2  -4  13       19.22       17.94      1.42 o 
   5  -4  13      245.48      254.59      5.02 o 
   6  -4  13      155.28      157.79      4.58 o 
   7  -4  13        0.30       -0.88      1.02 o 
  -6  -3  13       38.32       31.41      3.79 o 
  -5  -3  13       19.67       25.79      3.33 o 
  -4  -3  13       85.54       89.49      4.87 o 
  -3  -3  13       14.07       11.47      2.17 o 
  -2  -3  13        1.94        2.87      1.19 o 
  -1  -3  13       72.21       76.21      3.52 o 
   0  -3  13       10.88       12.13      2.43 o 
   1  -3  13        9.40        6.03      0.96 o 
   2  -3  13       16.87       19.12      1.20 o 
   4  -3  13        8.33        3.37      2.49 o 
   5  -3  13       18.54       20.00      1.33 o 
   6  -3  13       23.77       20.88      1.70 o 
   7  -3  13        3.39        3.33      1.28 o 
   8  -3  13        4.18        2.50      1.04 o 
   9  -3  13        0.08        0.28      2.05 o 
  -6  -2  13        8.67        5.61      2.27 o 
  -5  -2  13       33.79       31.52      3.68 o 
  -4  -2  13        0.04        2.83      1.52 o 
  -3  -2  13       54.35       49.68      3.91 o 
  -2  -2  13       29.39       33.03      3.79 o 
  -1  -2  13      106.84      107.25      4.11 o 
   0  -2  13       24.52       22.58      2.97 o 
   1  -2  13        0.01        1.28      0.70 o 
   2  -2  13      104.84      102.05      1.85 o 
   3  -2  13       27.76       36.42      3.67 o 
   4  -2  13       12.33       11.19      2.32 o 
   5  -2  13        0.16       -0.96      1.66 o 
   6  -2  13       88.56       95.50      2.93 o 
   7  -2  13       58.58       58.27      4.78 o 
   8  -2  13      185.62      174.83      7.63 o 
   9  -2  13       91.36       88.80      4.26 o 
  -7  -1  13       11.42       12.02      3.06 o 
  -6  -1  13        5.62        5.32      2.16 o 
  -5  -1  13        0.28        1.65      1.94 o 
  -4  -1  13        3.65        2.88      1.66 o 
  -3  -1  13       16.27       21.60      2.77 o 
  -2  -1  13       23.83       20.07      2.44 o 
  -1  -1  13       14.98       13.58      1.82 o 
   0  -1  13      100.98      100.25      3.71 o 
   1  -1  13       56.50       44.09      1.93 o 
   2  -1  13       11.87       11.04      0.67 o 
   3  -1  13        5.48        5.53      1.94 o 
   4  -1  13        4.03        3.63      1.68 o 
   5  -1  13       41.14       41.46      1.50 o 
   6  -1  13       56.48       59.96      3.49 o 
   7  -1  13       17.21       22.21      2.02 o 
   8  -1  13        1.27        0.07      1.64 o 
   9  -1  13       80.28       80.76      7.39 o 
  10  -1  13       61.56       64.30      6.98 o 
  -7   0  13        1.05        1.17      2.15 o 
  -6   0  13       29.82       25.99      3.73 o 
  -5   0  13       48.04       59.90      4.97 o 
  -4   0  13       33.76       33.29      3.62 o 
  -3   0  13       19.49       15.87      2.43 o 
  -2   0  13        1.78        1.37      1.31 o 
  -1   0  13       52.48       59.46      3.18 o 
   0   0  13        5.77        3.53      0.95 o 
   1   0  13      107.86      108.86      2.96 o 
   2   0  13       71.85       77.78      2.12 o 
   3   0  13      172.27      171.19      2.39 o 
   4   0  13       52.34       45.92      4.12 o 
   5   0  13      518.78      516.31      7.30 o 
   6   0  13       58.04       51.70      2.32 o 
   7   0  13       38.84       34.45      2.48 o 
   8   0  13       91.79       87.63      3.78 o 
   9   0  13      167.88      167.86      5.72 o 
  10   0  13       11.40       14.56      2.20 o 
  -7   1  13        6.85       10.65      3.04 o 
  -6   1  13       42.81       43.14      4.63 o 
  -5   1  13      276.98      288.45     14.51 o 
  -4   1  13       33.01       34.02      3.67 o 
  -3   1  13      138.47      143.74      5.94 o 
  -2   1  13      405.92      379.08     12.67 o 
  -1   1  13       13.36       14.20      3.78 o 
   0   1  13       10.17        9.84      1.18 o 
   1   1  13      156.57      154.32      4.11 o 
   2   1  13      271.93      271.42      7.00 o 
   3   1  13      395.77      361.34      6.19 o 
   4   1  13      204.06      188.18      4.07 o 
   5   1  13      201.71      212.70      4.27 o 
   6   1  13        1.43        2.26      0.84 o 
   7   1  13       51.83       31.53      3.45 o 
   8   1  13        4.50        1.96      1.23 o 
   9   1  13      216.10      218.32      7.04 o 
  10   1  13       25.59       23.84      2.79 o 
  -7   2  13        2.87       -3.07      3.23 o 
  -6   2  13        0.09       -1.74      1.74 o 
  -5   2  13       10.67        5.12      2.15 o 
  -4   2  13       10.10       13.02      2.66 o 
  -3   2  13       11.04        8.03      2.09 o 
  -2   2  13      244.83      264.85      6.76 o 
  -1   2  13      245.57      246.06      9.18 o 
   0   2  13      269.52      266.51      7.04 o 
   1   2  13        7.56        1.46      0.74 o 
   2   2  13      167.59      171.26      4.28 o 
   3   2  13      485.61      441.56      6.20 o 
   4   2  13       14.21       15.06      1.33 o 
   5   2  13      488.07      494.01      7.85 o 
   6   2  13      242.66      234.95      5.10 o 
   7   2  13        1.01        0.13      0.92 o 
   8   2  13        0.36        1.57      1.14 o 
   9   2  13       14.47       13.63      2.06 o 
  10   2  13        0.70       -0.71      1.31 o 
  11   2  13        0.02        2.54      1.68 o 
  -6   3  13       81.39       94.75      7.54 o 
  -5   3  13       22.52       19.11      3.49 o 
  -4   3  13        3.50        2.36      1.59 o 
  -3   3  13        0.30        0.43      1.27 o 
  -2   3  13       19.01        9.93      1.81 o 
  -1   3  13       63.41       65.12      3.41 o 
   0   3  13      529.00      481.83      8.95 o 
   1   3  13      500.29      425.56      6.66 o 
   2   3  13       24.21       22.26      1.60 o 
   3   3  13      289.27      278.06      4.86 o 
   4   3  13       66.50       68.83      3.43 o 
   5   3  13       12.84       12.38      2.33 o 
   6   3  13       10.91       12.30      1.55 o 
   7   3  13      278.51      274.59      7.46 o 
   8   3  13       50.03       52.65      3.19 o 
   9   3  13      169.04      167.09      6.11 o 
  10   3  13        2.46        1.43      1.77 o 
  11   3  13       25.19       26.16      3.42 o 
  -6   4  13        0.00       -1.72      1.90 o 
  -5   4  13       26.21       25.29      4.92 o 
  -4   4  13       34.92       38.69      3.44 o 
  -3   4  13       15.00       15.45      2.33 o 
  -2   4  13      502.28      453.12      9.56 o 
  -1   4  13       61.35       50.33      3.36 o 
   0   4  13      361.52      311.14      7.10 o 
   1   4  13       80.89       60.50      3.52 o 
   2   4  13        0.90       -0.13      0.67 o 
   3   4  13       66.69       61.86      2.63 o 
   4   4  13       71.67       73.20      3.84 o 
   5   4  13       11.82        9.44      1.45 o 
   6   4  13      143.79      140.16      4.25 o 
   7   4  13      115.38      119.00      3.45 o 
   8   4  13      187.32      198.64     10.90 o 
   9   4  13       22.17       17.02      3.19 o 
  10   4  13       27.16       25.29      6.08 o 
  11   4  13       18.69       15.69      3.54 o 
  -6   5  13      158.27      188.07     12.03 o 
  -5   5  13        0.02       -0.17      2.51 o 
  -4   5  13        6.19       11.06      3.14 o 
  -3   5  13       11.46       11.38      2.11 o 
  -2   5  13       15.90       20.48      3.41 o 
  -1   5  13      105.16       98.71      4.22 o 
   0   5  13      229.92      250.31      8.97 o 
   1   5  13        0.27       -1.11      1.11 o 
   2   5  13      251.40      208.88      5.50 o 
   3   5  13       21.53       16.61      1.87 o 
   4   5  13      120.69      132.37      4.79 o 
   5   5  13      234.66      221.14      5.58 o 
   6   5  13        1.19        1.42      1.13 o 
   7   5  13       56.07       54.00      3.16 o 
   8   5  13       29.55       28.67      2.63 o 
   9   5  13       54.71       49.53      4.12 o 
  10   5  13       75.19       77.29      5.08 o 
  11   5  13       37.24       34.83      4.00 o 
  -6   6  13        9.75        4.55      4.49 o 
  -5   6  13       85.41       89.79     13.41 o 
  -4   6  13       38.08       44.68      3.88 o 
  -3   6  13      106.65      107.90      9.79 o 
  -2   6  13       64.55       40.07      3.42 o 
  -1   6  13      360.70      334.08      8.09 o 
   0   6  13      504.20      497.81      9.94 o 
   1   6  13       56.90       69.22      3.41 o 
   2   6  13       60.23       53.35      5.08 o 
   3   6  13        3.28        3.93      1.28 o 
   4   6  13       56.74       56.57      3.32 o 
   5   6  13      184.75      158.46      4.97 o 
   6   6  13       50.90       47.68      3.24 o 
   7   6  13        2.33       -0.04      1.10 o 
   8   6  13        2.08        1.81      1.20 o 
   9   6  13        0.46       -0.01      1.17 o 
  10   6  13       62.21       56.02      5.03 o 
  11   6  13       90.13      103.54      5.84 o 
  -5   7  13      127.91      177.65     11.60 o 
  -4   7  13       15.73       15.92      2.38 o 
  -3   7  13       19.12       22.96      2.87 o 
  -2   7  13       65.40       62.49      4.21 o 
  -1   7  13      174.72      166.02     11.67 o 
   0   7  13       19.79       15.60      2.68 o 
   1   7  13       16.32       12.57      2.01 o 
   2   7  13      139.89      119.34      4.53 o 
   3   7  13       93.50       99.80      4.07 o 
   4   7  13       11.96       13.94      1.95 o 
   5   7  13        4.28        2.68      1.61 o 
   6   7  13       13.75       13.07      1.98 o 
   7   7  13      283.58      304.48     12.10 o 
   8   7  13        4.94        3.16      1.38 o 
   9   7  13        5.25        5.15      1.62 o 
  10   7  13       15.22       16.69      2.93 o 
  11   7  13       55.48       49.58      4.96 o 
  -5   8  13        0.92        3.04      4.76 o 
  -4   8  13        0.22        0.78      3.70 o 
  -3   8  13       34.12       31.64      2.86 o 
  -2   8  13      158.30      148.10      6.57 o 
  -1   8  13       34.78       25.33      2.83 o 
   0   8  13       20.85       23.70      2.77 o 
   1   8  13        2.03        2.04      0.95 o 
   2   8  13        0.40        1.17      1.35 o 
   3   8  13        4.47        4.61      1.60 o 
   4   8  13       23.58       20.69      2.44 o 
   5   8  13       97.95       92.84      4.16 o 
   6   8  13       42.06       35.11      3.86 o 
   7   8  13        3.59        6.60      1.80 o 
   8   8  13       16.79       11.84      2.32 o 
   9   8  13        4.23        2.82      1.53 o 
  10   8  13      140.00      170.85     10.46 o 
  -4   9  13        0.29       -2.01      4.28 o 
  -3   9  13       10.01       11.51      7.79 o 
  -2   9  13       55.82       49.92      3.54 o 
  -1   9  13       38.59       28.92      3.07 o 
   0   9  13       40.66       35.99      3.43 o 
   1   9  13       32.12       33.58      3.80 o 
   2   9  13       16.62       19.44      2.55 o 
   3   9  13        0.03        0.40      1.37 o 
   4   9  13       27.77       28.13      2.93 o 
   5   9  13      303.34      285.31      8.30 o 
   6   9  13        9.61       11.27      2.14 o 
   7   9  13       24.80       21.48      2.68 o 
   8   9  13      150.77      149.91      4.92 o 
   9   9  13      126.88      135.38      5.60 o 
  10   9  13       68.29       70.82      6.09 o 
  -4  10  13      204.11      243.15     13.88 o 
  -3  10  13        1.75        0.26      4.52 o 
  -2  10  13        0.24       -2.03      2.71 o 
  -1  10  13        1.29        1.78      1.52 o 
   0  10  13        1.66        1.65      1.55 o 
   1  10  13      329.93      354.21      9.04 o 
   2  10  13        2.17        0.56      1.55 o 
   3  10  13       11.12       14.79      3.74 o 
   4  10  13       65.50       63.35      4.95 o 
   5  10  13      154.40      168.80      6.04 o 
   6  10  13       26.73       24.31      3.01 o 
   7  10  13      111.84      109.16      6.17 o 
   8  10  13       43.28       39.99      3.17 o 
   9  10  13       95.59       82.73      8.67 o 
  10  10  13      210.47      224.74     17.29 o 
  -3  11  13        2.88       12.37      5.19 o 
  -2  11  13        8.47        6.07      4.90 o 
  -1  11  13        1.52        2.25      4.09 o 
   0  11  13       31.32       30.03      2.93 o 
   1  11  13       32.84       39.52      3.23 o 
   2  11  13       20.52       19.08      3.61 o 
   3  11  13        0.65       -0.86      1.45 o 
   4  11  13       92.81      106.63      4.99 o 
   5  11  13      137.57      133.84      5.68 o 
   6  11  13      157.19      174.52      6.43 o 
   7  11  13      302.66      349.51     10.63 o 
   8  11  13       38.29       42.91      4.63 o 
   9  11  13        8.43       11.66      3.08 o 
  -2  12  13       33.41       38.22      7.03 o 
  -1  12  13       61.51       70.39      6.22 o 
   0  12  13       47.36       42.89      4.99 o 
   1  12  13       44.06       53.59      5.63 o 
   2  12  13       10.88        6.00      1.88 o 
   3  12  13      218.07      232.26      7.76 o 
   4  12  13        1.93        1.82      1.61 o 
   5  12  13       20.06       22.53      5.46 o 
   6  12  13       26.07       27.28      4.15 o 
   7  12  13       51.47       65.68     13.18 o 
   8  12  13        0.10       -0.29      1.81 o 
   9  12  13       71.85       89.65      9.53 o 
  -1  13  13        0.65        0.24      4.23 o 
   0  13  13       27.04       19.28      5.99 o 
   1  13  13       17.59       27.67      4.44 o 
   2  13  13      261.46      253.40     11.57 o 
   3  13  13        8.83       11.48      5.13 o 
   4  13  13        0.29       -3.39      3.39 o 
   5  13  13      588.93      666.00     23.67 o 
   6  13  13       21.33       17.48      4.99 o 
   1  14  13        4.55       18.52      6.20 o 
   2  14  13        2.85        6.13      5.07 o 
   3  14  13        3.16       -0.27      4.93 o 
   4  14  13       12.70       19.51      6.10 o 
   5  14  13       30.78       37.64      7.18 o 
   6  14  13       24.29       32.28      6.84 o 
  -1  -8  14       41.52       40.47      3.45 o 
   0  -8  14       67.20       71.69      3.77 o 
   1  -8  14        8.62        2.71      1.20 o 
   2  -8  14       22.55       24.53      2.30 o 
   3  -8  14       31.08       27.00      6.89 o 
  -3  -7  14        2.84        2.63      1.89 o 
  -2  -7  14       21.38       24.26      2.86 o 
  -1  -7  14       23.10       38.49      3.24 o 
   0  -7  14       51.50       60.42      4.36 o 
   1  -7  14      100.88      102.96     10.01 o 
   2  -7  14       13.32        9.44      1.58 o 
   3  -7  14      242.61      248.39      5.91 o 
   4  -7  14        1.18        0.45      1.03 o 
   5  -7  14       13.71       11.20      1.67 o 
  -4  -6  14        0.08        0.03      1.41 o 
  -3  -6  14       23.86       20.65      2.86 o 
  -2  -6  14        1.93        1.76      1.13 o 
  -1  -6  14       14.00       13.30      1.95 o 
   0  -6  14        9.85       10.98      2.57 o 
   1  -6  14       83.38       78.56      3.77 o 
   2  -6  14       87.13       92.77      3.26 o 
   3  -6  14      164.43      178.67      4.46 o 
   4  -6  14       74.53       73.34      2.87 o 
   5  -6  14       19.98       21.92      2.30 o 
   6  -6  14       23.23       26.88      2.36 o 
  -4  -5  14        0.13        0.77      1.37 o 
  -3  -5  14        2.44        0.73      1.48 o 
  -2  -5  14       34.81       42.38      6.15 o 
  -1  -5  14       34.95       31.00      2.86 o 
   0  -5  14      151.94      147.34      4.75 o 
   1  -5  14       59.35       57.80      2.74 o 
   2  -5  14        6.81        8.42      1.23 o 
   3  -5  14       37.65       35.71      4.19 o 
   4  -5  14       28.45       27.28      1.98 o 
   5  -5  14       70.67       65.52      2.89 o 
   6  -5  14      126.04      130.25      4.06 o 
   7  -5  14        5.04        6.33      1.67 o 
  -5  -4  14        0.49        1.33      1.72 o 
  -4  -4  14        0.30        1.93      4.09 o 
  -3  -4  14       70.34       72.05      4.21 o 
  -2  -4  14        5.45        5.55      2.87 o 
  -1  -4  14        7.32        8.76      1.66 o 
   0  -4  14       52.60       49.98      4.57 o 
   1  -4  14      115.99      125.48      3.82 o 
   2  -4  14        1.39        1.67      0.83 o 
   5  -4  14       39.01       37.13      1.77 o 
   6  -4  14       74.25       84.30      3.03 o 
   7  -4  14        0.73        1.38      1.13 o 
   8  -4  14        3.25        3.30      1.40 o 
  -5  -3  14        7.99        4.67      2.05 o 
  -4  -3  14       72.51       80.25      4.80 o 
  -3  -3  14        4.01        8.07      3.46 o 
  -2  -3  14       63.65       60.07      3.85 o 
  -1  -3  14       13.73        7.70      1.89 o 
   0  -3  14       71.44       68.43      3.16 o 
   1  -3  14       21.00       22.41      1.86 o 
   2  -3  14       73.14       71.18      3.66 o 
   3  -3  14        4.05        5.21      2.93 o 
   6  -3  14      191.70      203.24      4.51 o 
   7  -3  14        4.85        2.80      1.18 o 
   8  -3  14       43.04       40.66      3.06 o 
  -6  -2  14        6.17        4.53      3.96 o 
  -5  -2  14        4.52        1.63      1.79 o 
  -4  -2  14        0.32        1.99      2.18 o 
  -3  -2  14       40.57       38.74      5.35 o 
  -2  -2  14      372.27      388.01      9.46 o 
  -1  -2  14       33.56       33.59      2.75 o 
   0  -2  14       53.99       49.85      4.92 o 
   1  -2  14       15.61       17.85      2.21 o 
   2  -2  14        7.23       10.01      2.41 o 
   3  -2  14        1.30        3.04      2.37 o 
   4  -2  14        6.60       13.32      3.65 o 
   6  -2  14       11.19        9.60      1.63 o 
   7  -2  14       54.29       51.89      2.58 o 
   8  -2  14        6.23        1.11      1.26 o 
   9  -2  14       73.87       79.74      3.90 o 
  -6  -1  14        5.32        3.21      2.38 o 
  -5  -1  14       13.11       17.48      3.05 o 
  -4  -1  14       40.08       41.85      4.00 o 
  -3  -1  14        0.01       -0.29      1.35 o 
  -2  -1  14        0.34       -0.14      1.57 o 
  -1  -1  14       11.66       14.94      2.01 o 
   0  -1  14       10.43        1.36      2.10 o 
   1  -1  14        4.69        1.98      1.02 o 
   2  -1  14        7.47        5.14      1.42 o 
   3  -1  14       19.42       21.16      4.37 o 
   4  -1  14        3.27        1.69      2.47 o 
   5  -1  14        0.05        0.85      2.42 o 
   6  -1  14       29.46       27.92      1.82 o 
   7  -1  14       89.60       93.40      3.40 o 
   8  -1  14       40.53       40.77      3.03 o 
   9  -1  14        0.17       -0.13      1.10 o 
  -6   0  14       22.45       19.59      3.42 o 
  -5   0  14       11.08       15.84      4.05 o 
  -4   0  14       36.99       41.29      4.07 o 
  -3   0  14        0.82        2.73      1.55 o 
  -2   0  14        6.81        5.70      1.79 o 
  -1   0  14       12.86       18.37      2.17 o 
   0   0  14       34.48       31.93      2.58 o 
   1   0  14       43.82       53.87      2.44 o 
   2   0  14       31.12       34.16      4.65 o 
   3   0  14       38.59       41.71      1.72 o 
   4   0  14       87.25       92.72      3.08 o 
   5   0  14        5.70        7.93      0.99 o 
   6   0  14       64.12       66.53      2.58 o 
   7   0  14       15.79       16.62      1.81 o 
   8   0  14       72.60       56.13      8.10 o 
   9   0  14       19.10       14.88      2.15 o 
  10   0  14      140.47      156.70     13.63 o 
  -6   1  14        2.12        2.20      2.24 o 
  -5   1  14      142.66      154.38      7.25 o 
  -4   1  14       72.77       70.71      5.33 o 
  -3   1  14        0.01       -0.01      1.46 o 
  -2   1  14        0.20       -0.51      2.64 o 
  -1   1  14       24.76       19.73      2.39 o 
   0   1  14        0.79        0.23      0.86 o 
   1   1  14       56.77       63.35      3.60 o 
   2   1  14      333.51      308.16      5.87 o 
   3   1  14        2.07        2.21      0.89 o 
   4   1  14      358.34      358.45      5.96 o 
   5   1  14        3.36        1.83      0.89 o 
   6   1  14      144.59      141.59      3.69 o 
   7   1  14       34.80       35.38      2.64 o 
   8   1  14        4.57        3.59      2.68 o 
   9   1  14       52.93       53.76      3.56 o 
  10   1  14      245.17      252.39      7.77 o 
  -6   2  14        4.13        2.71      2.34 o 
  -5   2  14       47.58       43.58      3.90 o 
  -4   2  14       27.82       24.00      2.85 o 
  -3   2  14        1.84        0.25      1.80 o 
  -2   2  14        0.00        0.17      1.21 o 
  -1   2  14      125.37      121.85      6.14 o 
   0   2  14      161.50      140.54      4.45 o 
   1   2  14        3.16        2.81      1.36 o 
   2   2  14       67.34       56.52      3.36 o 
   3   2  14       11.72       11.33      1.42 o 
   4   2  14        0.43       -0.18      0.84 o 
   5   2  14       34.04       31.95      2.34 o 
   6   2  14       17.28       19.32      1.75 o 
   8   2  14       32.92       33.37      2.81 o 
   9   2  14       32.21       43.48      3.46 o 
  10   2  14       17.96       14.97      2.30 o 
  -6   3  14       10.30       11.39      4.55 o 
  -5   3  14       59.02       58.34      4.42 o 
  -4   3  14       66.00       70.02      6.49 o 
  -3   3  14        0.04        0.09      1.33 o 
  -2   3  14       43.57       39.65      3.58 o 
  -1   3  14       44.84       49.64      3.36 o 
   0   3  14     1100.37     1041.98     15.65 o 
   1   3  14       13.98        8.25      1.42 o 
   2   3  14      217.83      201.30      5.05 o 
   3   3  14      173.41      179.83      5.76 o 
   4   3  14       14.36       13.42      2.01 o 
   5   3  14      565.44      590.53     13.20 o 
   6   3  14        3.52        2.20      1.08 o 
   7   3  14       29.61       31.83      2.05 o 
   8   3  14       44.61       51.84      4.35 o 
   9   3  14        6.44        7.33      1.76 o 
  10   3  14      161.46      155.53      6.20 o 
  -6   4  14       58.12       62.47      6.41 o 
  -5   4  14       33.53       41.20      3.77 o 
  -4   4  14       92.34       98.21      4.81 o 
  -3   4  14       18.64       17.77      2.52 o 
  -2   4  14       62.55       59.13      3.93 o 
  -1   4  14        1.70        0.31      1.28 o 
   0   4  14       40.82       42.21      5.22 o 
   1   4  14        0.31        2.17      1.17 o 
   2   4  14       86.28       77.55      5.76 o 
   3   4  14       32.85       30.60      2.33 o 
   4   4  14        8.57        9.13      1.38 o 
   5   4  14      125.89      147.96      4.36 o 
   6   4  14        0.00       -0.28      1.09 o 
   7   4  14       31.21       30.60      2.34 o 
   8   4  14        1.92        0.85      1.67 o 
   9   4  14        5.76        5.99      1.69 o 
  10   4  14       10.62       12.92      2.39 o 
  -5   5  14       51.61       59.63      4.61 o 
  -4   5  14       14.61       14.49      4.14 o 
  -3   5  14       20.83       17.07      2.57 o 
  -2   5  14       51.46       53.84      3.91 o 
  -1   5  14        6.36        9.67      1.83 o 
   0   5  14       39.12       38.50      3.24 o 
   1   5  14       65.10       61.45      3.56 o 
   2   5  14       89.32      103.23      3.93 o 
   3   5  14      442.42      414.71      8.25 o 
   4   5  14      122.37      118.15      6.29 o 
   5   5  14        0.62        1.62      1.45 o 
   6   5  14      196.16      194.07      5.39 o 
   7   5  14        6.19        4.54      2.71 o 
   8   5  14       84.12       87.88      3.84 o 
   9   5  14       62.33       65.52      4.80 o 
  10   5  14       14.04       15.79      4.44 o 
  -5   6  14        2.39        4.07      2.71 o 
  -4   6  14       12.19       14.12      3.51 o 
  -3   6  14       17.50       16.36      2.53 o 
  -2   6  14       87.08       79.64      7.23 o 
  -1   6  14        1.22        2.02      1.40 o 
   0   6  14        1.28        3.32      1.47 o 
   1   6  14        0.00        1.39      1.25 o 
   2   6  14       77.38       85.09      4.41 o 
   3   6  14      110.58      101.11      4.70 o 
   4   6  14      162.44      160.20      5.03 o 
   5   6  14       10.38       10.39      2.25 o 
   6   6  14       47.64       48.75      5.23 o 
   7   6  14      164.32      160.77      5.26 o 
   8   6  14       28.76       32.64      2.45 o 
   9   6  14       87.66       94.04      7.32 o 
  10   6  14       19.84       16.39      5.02 o 
  -5   7  14        1.58       13.60      5.14 o 
  -4   7  14      146.50      171.01      7.61 o 
  -3   7  14      196.30      190.05      9.00 o 
  -2   7  14       34.69       31.37      3.18 o 
  -1   7  14        0.75        0.17      1.37 o 
   0   7  14        4.58        3.19      1.57 o 
   1   7  14       55.16       47.14      3.50 o 
   2   7  14       10.02       11.19      1.97 o 
   3   7  14       66.51       74.55      4.37 o 
   4   7  14       49.32       49.10      3.46 o 
   5   7  14       31.98       28.65      2.76 o 
   6   7  14       11.54       10.58      1.84 o 
   7   7  14        4.45        7.12      2.05 o 
   8   7  14        9.41        4.44      1.40 o 
   9   7  14        4.65        3.16      1.49 o 
  10   7  14       77.93       76.83      5.68 o 
  -4   8  14        0.00        2.95      3.88 o 
  -3   8  14        0.09       -0.31      1.56 o 
  -2   8  14        4.07        5.64      2.05 o 
  -1   8  14       14.86       17.19      2.54 o 
   0   8  14       15.63       11.50      2.69 o 
   1   8  14      224.67      215.99      6.68 o 
   2   8  14        5.56        2.88      1.55 o 
   3   8  14        2.79        2.47      1.43 o 
   4   8  14      309.00      278.30      7.41 o 
   5   8  14       10.95        7.38      1.82 o 
   6   8  14       23.42       25.97      3.41 o 
   7   8  14       36.46       45.94      3.59 o 
   8   8  14       38.56       40.52      2.93 o 
   9   8  14       66.75       75.61      4.57 o 
  10   8  14        1.49        6.22      2.28 o 
  -4   9  14        5.79        1.13      4.01 o 
  -3   9  14        2.54        5.08      4.77 o 
  -2   9  14       38.71       32.44      3.90 o 
  -1   9  14        2.91        4.54      1.91 o 
   0   9  14      224.38      228.65     10.67 o 
   1   9  14        1.23        2.99      1.64 o 
   2   9  14      138.98      152.02      7.39 o 
   3   9  14       27.41       28.81      3.06 o 
   4   9  14        6.77        1.84      1.46 o 
   5   9  14       32.79       32.89      3.16 o 
   6   9  14       63.97       61.05      4.24 o 
   7   9  14        0.35        0.44      1.79 o 
   8   9  14       96.06      102.90      5.36 o 
   9   9  14       14.89       11.12      2.25 o 
  10   9  14       35.91       32.99      4.33 o 
  -3  10  14       14.23       11.53      5.54 o 
  -2  10  14      144.99      163.68      8.14 o 
  -1  10  14       29.41       18.25      2.77 o 
   0  10  14      114.06      112.27      5.28 o 
   1  10  14       16.74       16.41      2.55 o 
   2  10  14       10.46        9.35      2.15 o 
   3  10  14       56.83       54.26      4.17 o 
   4  10  14      309.93      312.54      8.44 o 
   5  10  14      215.08      198.44      7.68 o 
   6  10  14       35.45       35.61      4.17 o 
   7  10  14       57.44       70.67      5.00 o 
   8  10  14      281.96      340.00     17.23 o 
   9  10  14      417.07      443.31     13.10 o 
  -2  11  14        0.27        2.33      4.76 o 
  -1  11  14       77.82       69.69      6.15 o 
   0  11  14       27.79       25.83      5.04 o 
   1  11  14      146.76      156.45      6.28 o 
   2  11  14       38.43       50.17      6.26 o 
   3  11  14       13.06       15.12      2.54 o 
   4  11  14       59.20       68.35      4.73 o 
   5  11  14      117.18      114.42      5.32 o 
   6  11  14      392.62      408.66     20.43 o 
   7  11  14        1.31        2.32      2.30 o 
   8  11  14       59.14       62.03      4.56 o 
   9  11  14       91.94      110.21      8.97 o 
  -1  12  14        3.35        4.80      5.16 o 
   0  12  14        9.89       17.70      5.44 o 
   1  12  14        7.81        5.97      2.24 o 
   2  12  14        4.50        5.19      1.94 o 
   3  12  14       50.79       52.48      4.42 o 
   4  12  14       47.25       55.16      6.74 o 
   5  12  14       17.19       12.69      3.32 o 
   6  12  14      221.64      274.26     22.85 o 
   7  12  14       16.38       11.98      3.27 o 
   8  12  14        9.68        4.31      2.13 o 
   0  13  14        7.53       13.21      5.89 o 
   1  13  14       23.53       33.61      7.16 o 
   2  13  14      199.27      243.90     13.79 o 
   3  13  14       58.66       47.69      7.76 o 
   4  13  14      520.03      619.55     22.42 o 
   5  13  14       31.22       39.44      9.81 o 
   6  13  14       20.77       17.17      3.66 o 
   7  13  14        6.09        6.07      3.13 o 
   3  14  14        2.51       -3.01      4.89 o 
   4  14  14       79.63       73.88      9.34 o 
   0  -7  15      483.55      468.30     27.75 o 
   1  -7  15       34.28       35.50      2.78 o 
   2  -7  15       19.42       16.67      3.78 o 
   3  -7  15       11.63        9.22      1.47 o 
  -2  -6  15        1.78        2.90      1.70 o 
  -1  -6  15      343.04      362.67      8.98 o 
   0  -6  15       10.15        3.87      3.73 o 
   1  -6  15       42.37       41.99      2.90 o 
   2  -6  15        7.31        8.25      1.32 o 
   3  -6  15       85.38       96.16      6.11 o 
   4  -6  15      131.27      143.79      6.16 o 
   5  -6  15       11.27       11.15      1.77 o 
  -3  -5  15        5.40        3.07      1.74 o 
  -2  -5  15       65.36       64.45      3.73 o 
  -1  -5  15       76.68       69.24      5.64 o 
   0  -5  15       50.29       59.55      5.77 o 
   1  -5  15       18.17       18.94      1.94 o 
   2  -5  15       12.92       16.28      1.63 o 
   3  -5  15        7.55        6.85      1.03 o 
   4  -5  15      121.25      112.66      4.95 o 
   5  -5  15       59.96       63.10      2.59 o 
   6  -5  15       28.37       30.60      2.21 o 
  -4  -4  15        0.44        0.62      1.68 o 
  -3  -4  15       29.15       28.80      3.34 o 
  -2  -4  15       12.05       10.61      1.86 o 
  -1  -4  15      282.03      292.43      7.69 o 
   0  -4  15      129.35      138.68      4.71 o 
   1  -4  15        9.82       12.63      1.65 o 
   2  -4  15       70.35       73.30      5.23 o 
   3  -4  15       37.09       24.32      5.12 o 
   6  -4  15        7.96        9.37      2.56 o 
   7  -4  15       23.24       29.81      2.37 o 
  -4  -3  15        0.04       -1.34      1.34 o 
  -3  -3  15      255.29      262.79      8.35 o 
  -2  -3  15        0.20        3.35      2.41 o 
  -1  -3  15      118.85      127.32      5.65 o 
   0  -3  15        8.43        4.79      1.28 o 
   1  -3  15      114.26      115.97      3.72 o 
   2  -3  15       22.61       25.05      1.77 o 
   3  -3  15       25.74       17.04      4.37 o 
   6  -3  15       75.89       80.91      2.62 o 
   7  -3  15        1.97        1.14      1.12 o 
   8  -3  15        1.62        2.14      1.25 o 
  -5  -2  15       35.91       31.50      3.98 o 
  -4  -2  15       18.23       18.97      2.85 o 
  -3  -2  15      161.50      168.46      6.62 o 
  -2  -2  15        1.55        2.13      1.13 o 
  -1  -2  15       32.91       33.77      2.92 o 
   0  -2  15       35.60       33.73      3.70 o 
   1  -2  15        6.74        4.11      1.14 o 
   2  -2  15      277.20      277.83      5.06 o 
   3  -2  15       41.70       39.06      5.88 o 
   4  -2  15        0.01        1.46      2.48 o 
   6  -2  15        5.65        5.52      0.99 o 
   7  -2  15       52.44       50.56      5.48 o 
   8  -2  15       25.08       25.91      2.36 o 
  -5  -1  15        5.72        1.06      2.15 o 
  -4  -1  15       11.36       12.52      2.57 o 
  -3  -1  15        5.03        5.67      1.87 o 
  -2  -1  15       90.14       96.46      4.66 o 
  -1  -1  15       31.47       35.54      4.09 o 
   0  -1  15       86.08       97.95      3.97 o 
   1  -1  15        8.12        6.76      1.37 o 
   2  -1  15        2.85        2.34      0.91 o 
   3  -1  15       62.71       53.65      6.72 o 
   4  -1  15       60.45       48.27      6.36 o 
   6  -1  15      385.62      394.22      6.86 o 
   7  -1  15       17.93       18.97      1.84 o 
   8  -1  15       77.78       82.81      4.70 o 
   9  -1  15        9.93        3.33      3.13 o 
  -5   0  15        9.27       12.68      2.71 o 
  -4   0  15        5.66        1.60      1.76 o 
  -3   0  15       29.29       29.83      3.41 o 
  -2   0  15       60.69       69.75      4.54 o 
  -1   0  15        0.26        2.14      0.95 o 
   0   0  15       71.08       80.31      3.69 o 
   1   0  15        5.45        6.91      1.28 o 
   2   0  15        1.03        2.87      1.02 o 
   3   0  15       34.90       37.47      1.79 o 
   4   0  15       75.13       73.61      3.89 o 
   5   0  15       37.03       37.44      1.75 o 
   6   0  15      700.26      692.78     16.39 o 
   7   0  15       63.57       50.41      2.68 o 
   8   0  15       66.84       72.54      5.40 o 
   9   0  15       85.81       81.96      4.03 o 
  -5   1  15        6.72        2.11      2.28 o 
  -4   1  15       65.84       64.87      5.25 o 
  -3   1  15      135.46      154.83      6.56 o 
  -2   1  15        0.00        1.29      1.52 o 
  -1   1  15       18.80       12.18      3.55 o 
   0   1  15       89.59       99.66      3.73 o 
   1   1  15      196.17      181.66      6.05 o 
   2   1  15       80.38       88.64      4.04 o 
   3   1  15        0.27        0.59      0.85 o 
   4   1  15       12.77       14.38      1.85 o 
   5   1  15        0.80       -0.36      1.40 o 
   6   1  15      250.19      257.27      5.25 o 
   7   1  15      465.55      465.82      9.10 o 
   8   1  15      268.93      258.21     35.86 o 
   9   1  15       82.89       86.97      4.13 o 
  -5   2  15        0.01       -0.20      1.78 o 
  -4   2  15      103.90      113.63      5.15 o 
  -3   2  15      213.90      237.27      7.08 o 
  -2   2  15        9.72        6.39      1.68 o 
  -1   2  15      695.74      661.27     12.10 o 
   0   2  15       63.91       58.62      3.14 o 
   1   2  15       20.80       23.32      3.11 o 
   2   2  15        2.46        1.50      1.46 o 
   3   2  15        0.99        0.87      0.97 o 
   4   2  15        2.34        2.80      1.02 o 
   5   2  15      178.34      181.52      4.77 o 
   6   2  15      871.91      895.41     12.70 o 
   7   2  15        3.53        3.48      1.27 o 
   8   2  15       67.64       70.29      3.64 o 
   9   2  15        6.82        5.35      1.61 o 
  10   2  15       83.31       77.11      4.29 o 
  -5   3  15       26.84       28.87      3.98 o 
  -4   3  15       35.96       35.07      3.44 o 
  -3   3  15       38.79       39.50      3.53 o 
  -2   3  15        0.81        0.06      1.28 o 
  -1   3  15        8.68        8.02      1.74 o 
   0   3  15      219.57      235.84      6.27 o 
   1   3  15        0.36       -0.06      0.93 o 
   2   3  15      151.85      147.17      4.45 o 
   3   3  15        0.01       -0.51      1.21 o 
   4   3  15      113.21      106.02      4.53 o 
   5   3  15       88.16       86.66      3.25 o 
   6   3  15        0.61        0.47      0.84 o 
   7   3  15      275.07      283.61      7.58 o 
   8   3  15       38.92       31.13      2.96 o 
   9   3  15        0.26        0.07      1.06 o 
  10   3  15        2.53        0.85      1.72 o 
  -5   4  15       68.26       71.70      6.20 o 
  -4   4  15       61.61       86.52      5.10 o 
  -3   4  15        2.56        0.86      1.55 o 
  -2   4  15      190.00      196.03      6.36 o 
  -1   4  15      322.55      295.32      7.60 o 
   0   4  15       75.43       79.08      7.49 o 
   1   4  15      215.01      224.34      6.46 o 
   2   4  15      178.07      185.51      5.24 o 
   3   4  15      266.24      260.26      6.12 o 
   4   4  15        0.24        1.13      1.07 o 
   5   4  15        2.66        1.75      1.44 o 
   6   4  15       13.45       12.50      1.78 o 
   7   4  15        0.94        2.03      1.05 o 
   8   4  15        2.26        3.97      1.35 o 
   9   4  15       26.18       24.27      6.18 o 
  10   4  15       11.07       10.10      2.26 o 
  -5   5  15       36.86       41.10      4.96 o 
  -4   5  15       22.53       19.08      2.84 o 
  -3   5  15       47.94       47.34      4.27 o 
  -2   5  15       21.01       17.15      2.52 o 
  -1   5  15       70.96       78.69      8.03 o 
   0   5  15       16.13       11.82      1.98 o 
   1   5  15       56.68       40.47      3.13 o 
   2   5  15        0.18        1.36      1.22 o 
   3   5  15       46.23       50.12      3.02 o 
   4   5  15        0.04        0.72      1.58 o 
   5   5  15      322.41      333.29      9.21 o 
   6   5  15       29.24       33.99      3.78 o 
   7   5  15        8.85        8.46      1.55 o 
   8   5  15       39.34       35.18      2.89 o 
   9   5  15       32.86       35.15      3.50 o 
  10   5  15       11.15        6.76      4.96 o 
  -4   6  15       16.65       12.39      2.45 o 
  -3   6  15       23.41       23.61      3.85 o 
  -2   6  15       12.19       10.38      2.17 o 
  -1   6  15        3.79        2.09      1.54 o 
   0   6  15       47.86       56.11      3.85 o 
   1   6  15        8.69        3.59      1.54 o 
   2   6  15        9.46        8.37      1.67 o 
   3   6  15      200.66      194.80      5.76 o 
   4   6  15        2.32        5.40      1.51 o 
   5   6  15      113.47      124.68      4.59 o 
   6   6  15       43.25       45.18      3.33 o 
   7   6  15       47.19       45.48      3.31 o 
   8   6  15       48.36       52.87      3.07 o 
   9   6  15      249.24      260.39      8.58 o 
  10   6  15       51.64       56.97      4.82 o 
  -4   7  15        0.00       -0.43      2.25 o 
  -3   7  15        1.50        1.87      1.73 o 
  -2   7  15       27.63       20.53      2.83 o 
  -1   7  15       45.19       44.94      7.47 o 
   0   7  15        3.09        3.17      1.60 o 
   1   7  15        5.23        3.97      1.54 o 
   2   7  15       48.81       46.96      3.54 o 
   3   7  15        0.25        0.01      1.21 o 
   4   7  15        0.12        0.14      1.41 o 
   5   7  15        5.93       11.30      1.99 o 
   6   7  15        3.61        1.92      2.22 o 
   7   7  15        1.63        2.19      1.32 o 
   8   7  15       43.23       46.40      3.06 o 
   9   7  15       69.94       76.98      4.41 o 
  10   7  15       57.29       57.95      8.07 o 
  -3   8  15       40.36       38.20      3.83 o 
  -2   8  15       66.55       73.38      4.94 o 
  -1   8  15       71.36       77.46      6.74 o 
   0   8  15        0.13       -0.46      1.43 o 
   1   8  15        0.32       -0.90      1.37 o 
   2   8  15       52.34       52.43      3.86 o 
   3   8  15       36.55       35.95      3.21 o 
   4   8  15       35.40       39.87      3.36 o 
   5   8  15       11.62       13.24      2.18 o 
   6   8  15       48.54       50.30      5.08 o 
   7   8  15       82.94       96.92      5.56 o 
   8   8  15       12.54       12.23      2.04 o 
   9   8  15        0.04        1.90      1.36 o 
  10   8  15       38.47       44.32      6.72 o 
  -2   9  15       64.19       65.70      4.83 o 
  -1   9  15       53.21       53.37      5.86 o 
   0   9  15      100.09      104.72      5.26 o 
   1   9  15       37.44       43.48      3.74 o 
   2   9  15       12.52       12.30      2.23 o 
   3   9  15      328.46      338.69      8.74 o 
   4   9  15        1.44        0.56      1.41 o 
   5   9  15      271.93      288.27      7.98 o 
   6   9  15      214.18      210.20      6.78 o 
   7   9  15        0.01        1.00      1.43 o 
   8   9  15       51.46       67.11      3.95 o 
   9   9  15       25.17       19.11      4.55 o 
  -1  10  15       42.01       35.82      3.83 o 
   0  10  15        2.79        2.39      1.92 o 
   1  10  15       21.18       17.30      2.59 o 
   2  10  15        2.31        3.03      2.21 o 
   3  10  15       29.08       28.74      3.17 o 
   4  10  15        1.47        2.23      1.75 o 
   5  10  15        1.48        3.19      1.68 o 
   6  10  15        0.80       -0.27      1.55 o 
   7  10  15       55.89       69.52     11.76 o 
   8  10  15        2.43        2.41      2.19 o 
   9  10  15       91.33       98.46     11.08 o 
   0  11  15       10.54        8.16      3.01 o 
   1  11  15        9.84        7.50      2.76 o 
   2  11  15        0.38       -0.06      1.57 o 
   3  11  15        5.64        6.54      2.18 o 
   4  11  15      238.75      248.14      9.47 o 
   5  11  15      425.64      458.58     14.21 o 
   6  11  15       37.76       26.38      3.98 o 
   7  11  15      159.75      169.09      9.65 o 
   8  11  15        7.31        7.95      2.27 o 
   0  12  15        5.59       -3.34      4.01 o 
   1  12  15       39.47       52.53      7.78 o 
   2  12  15        0.71        1.15      3.01 o 
   3  12  15       43.57       33.29      4.49 o 
   4  12  15      104.32      102.77      6.93 o 
   5  12  15        0.18        2.38      2.29 o 
   6  12  15        7.30        6.94      2.81 o 
   7  12  15       11.17       13.42      3.38 o 
   3  13  15        0.03       -0.36      3.38 o 
   4  13  15       13.14       15.25      3.76 o 
   5  13  15        7.13        6.81      2.94 o 
   1  -6  16      104.34      125.14     11.16 o 
   2  -6  16       16.06       20.02      1.92 o 
  -1  -5  16       25.22       24.45      6.19 o 
   0  -5  16        0.16        0.27      1.10 o 
   1  -5  16       78.36       95.83      6.25 o 
   2  -5  16        3.14        3.99      1.10 o 
   3  -5  16       48.80       58.83      2.25 o 
  -2  -4  16       17.52       11.16      8.38 o 
  -1  -4  16       15.63       15.65      2.45 o 
   0  -4  16        0.13       -1.24      1.24 o 
   1  -4  16        0.15        1.44      1.32 o 
   2  -4  16       11.48       12.67      1.49 o 
  -3  -3  16        1.20       -0.67      1.49 o 
  -2  -3  16       89.39       96.35      4.70 o 
  -1  -3  16       23.35       20.41      2.48 o 
   0  -3  16       46.23       59.39      3.24 o 
   1  -3  16        1.55        1.81      1.03 o 
   2  -3  16       66.17       65.97      2.45 o 
   3  -3  16       11.44       13.65      4.34 o 
   7  -3  16        2.74        3.46      1.13 o 
  -3  -2  16       18.52       14.96      3.74 o 
  -2  -2  16      454.78      501.57     11.74 o 
  -1  -2  16       32.84       37.57      3.22 o 
   0  -2  16        5.17        7.81      2.32 o 
   1  -2  16       15.70       16.28      1.89 o 
   2  -2  16      145.53      148.35      4.56 o 
   3  -2  16       36.00       27.88      5.44 o 
   4  -2  16       32.66       32.90      5.61 o 
   7  -2  16       44.68       50.63      2.40 o 
  -4  -1  16       59.60       58.72      4.96 o 
  -3  -1  16       60.47       67.06      4.53 o 
  -2  -1  16       33.08       30.64      3.09 o 
  -1  -1  16       98.58      109.68      4.72 o 
   0  -1  16       11.80        8.27      1.69 o 
   1  -1  16        0.05        0.67      1.04 o 
   2  -1  16       35.54       35.80      2.26 o 
   3  -1  16        8.23       12.29      1.24 o 
   4  -1  16        8.69       12.21      4.00 o 
   6  -1  16      215.52      226.90      4.66 o 
   7  -1  16       27.34       35.30      2.28 o 
   8  -1  16       97.05      105.15      5.08 o 
  -4   0  16      137.83      127.57      6.45 o 
  -3   0  16       38.16       41.73      4.30 o 
  -2   0  16        0.24        1.50      1.39 o 
  -1   0  16      167.77      181.27      6.20 o 
   0   0  16        1.09        0.36      1.08 o 
   1   0  16      129.95      144.08      4.29 o 
   2   0  16      111.55      117.48      3.57 o 
   3   0  16       41.13       39.15      1.97 o 
   4   0  16       74.43       78.59      2.45 o 
   5   0  16        0.47        1.43      0.82 o 
   6   0  16       79.65       85.53      2.93 o 
   7   0  16      153.27      171.02      4.71 o 
   8   0  16       52.92       47.14      2.85 o 
  -4   1  16        6.52        5.23      2.07 o 
  -3   1  16        5.01        6.74      2.09 o 
  -2   1  16       17.22       21.74      3.45 o 
  -1   1  16       21.96       22.11      3.66 o 
   0   1  16       40.31       35.23      2.69 o 
   1   1  16       14.21       14.67      1.82 o 
   2   1  16      138.81      147.06      4.23 o 
   3   1  16        1.24        2.90      1.05 o 
   4   1  16        6.56        4.36      1.01 o 
   5   1  16      476.58      487.66      7.82 o 
   6   1  16      181.68      175.49      4.65 o 
   7   1  16       42.95       44.16      2.91 o 
   8   1  16        0.04        0.92      1.36 o 
   9   1  16       99.97       76.55      5.40 o 
  -4   2  16       32.44       39.02      4.34 o 
  -3   2  16        4.33        4.22      2.07 o 
  -2   2  16      145.24      147.63      5.46 o 
  -1   2  16       39.80       34.79      4.11 o 
   0   2  16        8.52        9.54      1.86 o 
   1   2  16      175.25      179.15      5.16 o 
   2   2  16       96.68       96.30      4.59 o 
   3   2  16        0.02        0.34      1.19 o 
   4   2  16        2.21        1.01      0.97 o 
   5   2  16      201.16      208.61      6.28 o 
   6   2  16        0.71        0.36      1.20 o 
   7   2  16       10.35        8.89      1.73 o 
   8   2  16        0.19        0.88      0.98 o 
   9   2  16       10.52        8.70      1.84 o 
  -4   3  16       21.93       26.35      3.77 o 
  -3   3  16        4.67        8.75      2.50 o 
  -2   3  16       75.17       77.30      4.68 o 
  -1   3  16       12.56       10.04      2.58 o 
   0   3  16        5.61        6.88      1.61 o 
   1   3  16       16.78       12.72      1.73 o 
   2   3  16        0.00       -1.04      1.04 o 
   3   3  16        1.22        1.47      1.04 o 
   4   3  16        2.15        1.27      1.83 o 
   5   3  16        0.93        2.40      1.79 o 
   6   3  16       55.24       52.39      2.79 o 
   7   3  16       58.69       37.74      8.75 o 
   8   3  16        0.91        0.41      1.08 o 
   9   3  16        8.61        6.85      1.76 o 
  -4   4  16       18.81       19.43      3.40 o 
  -3   4  16        0.12       -1.46      1.67 o 
  -2   4  16       21.49       20.69      2.71 o 
  -1   4  16      153.90      166.11      5.77 o 
   0   4  16       31.70       38.41      3.40 o 
   1   4  16       65.40       66.30      3.48 o 
   2   4  16        0.21        0.66      1.06 o 
   3   4  16       84.90       87.44      4.79 o 
   4   4  16        5.50        7.05      1.39 o 
   5   4  16       34.62       37.70      2.74 o 
   6   4  16        1.27        0.94      1.18 o 
   7   4  16        9.03        7.00      1.98 o 
   8   4  16        7.47        8.40      4.01 o 
   9   4  16        3.59        3.46      1.13 o 
  -4   5  16        9.29       10.35      3.04 o 
  -3   5  16        4.94        4.97      3.40 o 
  -2   5  16       53.43       57.48      7.89 o 
  -1   5  16        2.01        5.72      2.59 o 
   0   5  16      110.34      107.89      4.58 o 
   1   5  16       30.55       36.50      3.09 o 
   2   5  16      191.33      184.52      5.62 o 
   3   5  16        6.98        6.79      1.69 o 
   4   5  16       54.22       50.82      3.05 o 
   5   5  16       57.84       57.83      5.34 o 
   6   5  16       42.03       46.16      4.10 o 
   7   5  16       50.35       49.50      3.07 o 
   8   5  16       18.63       19.05      2.06 o 
   9   5  16       26.31       25.95      3.09 o 
  -3   6  16        7.44        7.40      4.75 o 
  -2   6  16       43.97       45.41      5.95 o 
  -1   6  16      129.64      131.99      5.42 o 
   0   6  16        0.01       -0.75      1.22 o 
   1   6  16       32.79       31.82      3.03 o 
   2   6  16        2.79        1.20      1.22 o 
   3   6  16       43.36       47.18      3.49 o 
   4   6  16        3.31        5.31      1.34 o 
   5   6  16       18.35       15.88      2.47 o 
   6   6  16       28.78       29.59      3.43 o 
   7   6  16       88.17       90.00      5.28 o 
   8   6  16       76.89       80.29      3.44 o 
   9   6  16       53.19       57.10      4.66 o 
  -3   7  16       60.71       54.14      5.37 o 
  -2   7  16      215.69      224.84      9.03 o 
  -1   7  16       24.26       29.59      3.22 o 
   0   7  16       45.48       42.13      4.28 o 
   1   7  16        0.08        1.28      1.31 o 
   2   7  16       10.81        8.30      3.49 o 
   3   7  16        1.67        2.13      1.48 o 
   4   7  16       45.70       48.67      3.60 o 
   5   7  16        0.00        0.94      1.31 o 
   6   7  16       26.33       22.62      2.63 o 
   7   7  16        1.17        1.29      1.88 o 
   8   7  16        0.60        0.29      1.09 o 
   9   7  16        0.61        1.44      1.47 o 
  -3   8  16      139.79      160.95     11.35 o 
  -2   8  16      107.20      127.05      7.09 o 
  -1   8  16       51.72       51.24      6.26 o 
   0   8  16       63.58       59.38      4.37 o 
   1   8  16        4.91        6.73      1.92 o 
   2   8  16       18.60       18.91      2.49 o 
   3   8  16       49.44       45.76      3.66 o 
   4   8  16       83.48       80.54      5.25 o 
   5   8  16        0.02       -0.24      1.26 o 
   6   8  16        4.85        5.56      1.72 o 
   7   8  16       55.93       67.41      5.48 o 
   8   8  16        3.74        2.95      1.44 o 
   9   8  16       13.11       14.33      6.51 o 
  -2   9  16       27.05       29.57      4.46 o 
  -1   9  16       26.38       24.51      3.88 o 
   0   9  16       20.17       16.48      4.01 o 
   1   9  16       69.35       66.72      4.66 o 
   2   9  16       66.06       74.97      4.85 o 
   3   9  16       80.76       86.66      5.87 o 
   4   9  16       78.73       68.68      4.70 o 
   5   9  16       74.36       62.72      4.36 o 
   6   9  16      152.42      147.30      6.40 o 
   7   9  16        7.17        8.21      5.22 o 
   8   9  16       96.73      117.16      6.09 o 
  -1  10  16        6.44       11.78      3.17 o 
   0  10  16        0.94        0.41      2.18 o 
   1  10  16       29.93       23.06      3.84 o 
   2  10  16       40.54       50.61      4.96 o 
   3  10  16       70.49       91.06      6.36 o 
   4  10  16       65.53       73.33      5.83 o 
   5  10  16       91.15       77.41      5.97 o 
   6  10  16       91.30       93.55     11.28 o 
   7  10  16       33.22       29.01      4.00 o 
   8  10  16       49.48       58.43      4.38 o 
   0  11  16        6.31        5.29      2.87 o 
   1  11  16      180.34      178.37     12.66 o 
   2  11  16        9.82       14.74      3.19 o 
   3  11  16       27.46       24.84      4.88 o 
   4  11  16       54.07       49.66      5.22 o 
   5  11  16       16.02       26.03      3.98 o 
   6  11  16       38.55       53.34      5.31 o 
   7  11  16      181.38      193.74      8.64 o 
   2  12  16        8.41        8.56      3.13 o 
   3  12  16        5.17       -1.96      2.20 o 
   4  12  16       10.19       13.12      4.48 o 
   5  12  16        3.56        5.77      2.74 o 
   6  12  16      136.20      167.75     13.02 o 
   0  -4  17       44.52       59.05      3.31 o 
   1  -4  17        6.56        7.26      1.57 o 
   2  -4  17       23.23       32.79      4.77 o 
  -1  -3  17        8.98        7.81      2.60 o 
   0  -3  17        0.24        0.56      1.40 o 
   1  -3  17      137.55      140.11      5.17 o 
   2  -3  17       21.15       22.55      2.06 o 
   3  -3  17       94.50       90.46      8.21 o 
  -2  -2  17       49.75       56.78      4.29 o 
  -1  -2  17       90.50       96.81      4.57 o 
   0  -2  17        0.95        0.78      0.96 o 
   1  -2  17       22.28       30.07      2.49 o 
   2  -2  17        8.32        8.75      2.03 o 
   3  -2  17       19.29       14.83      4.24 o 
  -3  -1  17        7.93        4.91      1.94 o 
  -2  -1  17       85.84       93.46      8.96 o 
  -1  -1  17       74.33       84.12      4.63 o 
   0  -1  17        6.68        9.08      2.66 o 
   1  -1  17       12.07       11.27      1.68 o 
   2  -1  17        1.24       -0.58      0.95 o 
   3  -1  17       55.60       61.66      2.38 o 
   4  -1  17       72.16       66.41      8.13 o 
   7  -1  17      108.28      112.74      3.50 o 
  -3   0  17       12.38        9.07      2.58 o 
  -2   0  17       15.17       15.28      2.60 o 
  -1   0  17       25.36       27.25      5.49 o 
   0   0  17        3.21        6.99      1.57 o 
   1   0  17       84.12       87.59      3.63 o 
   2   0  17        1.10        2.92      1.39 o 
   3   0  17       35.89       36.05      2.23 o 
   4   0  17        7.40        7.80      1.18 o 
   5   0  17      176.94      181.43      3.88 o 
   6   0  17       50.99       55.79      7.05 o 
   7   0  17      321.05      316.73     12.32 o 
  -3   1  17        3.96        3.88      2.00 o 
  -2   1  17        0.28        2.14      1.66 o 
  -1   1  17       50.09       58.61      9.01 o 
   0   1  17        6.07        5.47      1.29 o 
   1   1  17      327.99      349.28      7.53 o 
   2   1  17       41.56       45.77      3.76 o 
   3   1  17       18.94       18.35      1.86 o 
   4   1  17        5.55        4.27      1.16 o 
   5   1  17        4.89        6.34      1.24 o 
   6   1  17        5.19        3.70      1.53 o 
   7   1  17       38.28       38.45      2.73 o 
   8   1  17       89.63       86.69      3.79 o 
  -3   2  17        2.64        0.33      2.36 o 
  -2   2  17       27.78       32.61      3.77 o 
  -1   2  17       26.61       26.81      3.21 o 
   0   2  17       98.92       98.83      7.14 o 
   1   2  17      167.99      171.43      7.19 o 
   2   2  17       21.74       23.84      2.89 o 
   3   2  17        4.53        3.80      1.25 o 
   4   2  17       27.49       26.81      2.37 o 
   5   2  17        7.99        7.15      1.85 o 
   6   2  17        2.83        1.32      1.38 o 
   7   2  17      111.60      107.97      4.17 o 
   8   2  17       19.06       20.94      2.41 o 
  -3   3  17        0.00        5.70      1.92 o 
  -2   3  17      103.13      102.78      5.56 o 
  -1   3  17       10.77        8.53      2.18 o 
   0   3  17        2.39        2.76      1.35 o 
   1   3  17      235.33      220.54      6.14 o 
   2   3  17        6.63        5.66      1.43 o 
   3   3  17       17.47       15.83      1.94 o 
   4   3  17        3.36        5.13      1.35 o 
   5   3  17        1.34        2.79      1.30 o 
   6   3  17       15.37       11.79      3.84 o 
   7   3  17        1.51        0.03      1.12 o 
   8   3  17       54.38       50.51      3.51 o 
  -3   4  17      155.84      174.17      7.87 o 
  -2   4  17      110.18      111.59      6.08 o 
  -1   4  17       83.06       79.99      4.94 o 
   0   4  17      169.88      171.28      5.86 o 
   1   4  17        5.15        5.00      1.74 o 
   2   4  17       42.79       39.92      3.39 o 
   3   4  17      130.68      135.23      5.27 o 
   4   4  17      130.25      116.36      4.19 o 
   5   4  17       12.24       13.02      1.84 o 
   6   4  17        5.71        2.23      1.72 o 
   7   4  17      111.48      121.00      4.37 o 
   8   4  17       64.15       76.09      8.43 o 
   9   4  17       28.67       22.47      4.05 o 
  -3   5  17       13.09       12.34      2.96 o 
  -2   5  17        6.11        9.96      4.14 o 
  -1   5  17        4.01        2.98      1.99 o 
   0   5  17        4.96        5.42      1.64 o 
   1   5  17       29.43       23.44      2.64 o 
   2   5  17       10.40       12.32      1.88 o 
   3   5  17        4.77        4.08      1.42 o 
   4   5  17      142.38      142.34      4.83 o 
   5   5  17       89.88       79.50      4.08 o 
   6   5  17       49.35       50.56      6.37 o 
   7   5  17       10.87       12.08      2.86 o 
   8   5  17       77.05       70.51      3.35 o 
   9   5  17        6.54        6.68      1.81 o 
  -2   6  17       17.10       12.68      2.90 o 
  -1   6  17       73.51       78.37      5.47 o 
   0   6  17      100.93      112.99      4.95 o 
   1   6  17       22.61       15.65      2.71 o 
   2   6  17       11.96       16.20      2.78 o 
   3   6  17        0.20       -1.05      1.14 o 
   4   6  17       74.60       67.07      3.80 o 
   5   6  17       67.06       71.93      3.73 o 
   6   6  17        3.70        2.84      1.59 o 
   7   6  17        0.65        2.14      1.63 o 
   8   6  17       67.46       80.42      3.44 o 
  -2   7  17      238.87      282.28     10.54 o 
  -1   7  17        1.81        4.26      3.23 o 
   0   7  17        0.61        1.07      2.05 o 
   1   7  17       53.14       62.22      4.31 o 
   2   7  17        0.99        0.35      1.71 o 
   3   7  17      112.89      128.98      5.13 o 
   4   7  17        0.61        0.78      1.42 o 
   5   7  17       12.87        9.97      1.87 o 
   6   7  17       20.54       20.77      2.53 o 
   7   7  17        0.00        2.76      1.83 o 
   8   7  17        0.01        1.25      1.36 o 
  -1   8  17       50.53       62.76      5.61 o 
   0   8  17        0.10        1.68      1.92 o 
   1   8  17      148.47      161.20      7.38 o 
   2   8  17       10.47        7.86      2.25 o 
   3   8  17       58.57       61.19      5.02 o 
   4   8  17       83.10       88.90      5.15 o 
   5   8  17       54.69       51.10      4.72 o 
   6   8  17       26.23       25.77      3.58 o 
   7   8  17        0.09        1.74      3.62 o 
   8   8  17        0.74        1.06      1.96 o 
  -1   9  17      102.30      109.65      7.16 o 
   0   9  17        9.86        2.80      2.25 o 
   1   9  17        0.01        2.19      2.12 o 
   2   9  17      167.94      191.26      8.13 o 
   3   9  17       13.78       11.47      2.81 o 
   4   9  17       32.24       26.65      3.72 o 
   5   9  17       10.52        8.24      2.45 o 
   6   9  17       73.61       69.30      7.69 o 
   7   9  17       30.58       35.12      4.14 o 
   8   9  17       90.61      114.87      6.27 o 
   0  10  17        4.15        5.12      2.67 o 
   1  10  17       29.59       22.36      3.72 o 
   2  10  17       45.39       53.03     11.05 o 
   3  10  17        0.01        2.60      2.18 o 
   4  10  17       18.06       14.94      4.69 o 
   5  10  17        5.97       11.57      3.81 o 
   6  10  17       73.44       71.78      5.92 o 
   7  10  17      305.02      333.47     16.50 o 
   2  11  17      111.39      117.48      9.41 o 
   3  11  17       72.79       92.77      6.54 o 
   4  11  17       24.79       21.56      3.70 o 
   5  11  17        1.74        2.39      2.50 o 
   6  11  17      563.66      636.12     16.41 o 
   0  -2  18       17.47        8.08      7.37 o 
   1  -2  18       45.37       43.81      4.51 o 
   2  -2  18       22.06       27.37      2.24 o 
   3  -2  18        8.27        8.91      2.51 o 
  -1  -1  18       10.98       12.66      2.22 o 
   0  -1  18      139.78      166.75      5.77 o 
   1  -1  18       38.86       43.51      3.18 o 
   2  -1  18       50.80       53.10      2.86 o 
   3  -1  18       10.06        8.45      1.73 o 
   4  -1  18        0.00        1.63      2.45 o 
  -1   0  18       11.98        3.61      3.49 o 
   0   0  18       17.73       15.93      2.23 o 
   1   0  18        3.33        2.61      1.59 o 
   2   0  18      106.02      103.82      4.01 o 
   3   0  18       20.28       19.09      1.79 o 
   4   0  18        5.93        6.11      1.20 o 
   5   0  18        7.88        6.70      2.31 o 
   6   0  18        0.53        0.00      1.22 o 
  -2   1  18       25.51       34.61      3.87 o 
  -1   1  18       40.44       29.26      3.65 o 
   0   1  18       10.82       15.28      2.76 o 
   1   1  18        1.39        2.84      1.33 o 
   2   1  18       17.51       23.33      2.51 o 
   3   1  18      186.14      194.56      4.97 o 
   4   1  18       26.12       26.04      2.02 o 
   5   1  18        0.28        1.50      1.02 o 
   6   1  18       86.55       71.66      4.25 o 
   7   1  18      233.80      229.75     11.87 o 
  -2   2  18        2.24        1.70      1.50 o 
  -1   2  18        4.49        1.03      2.48 o 
   0   2  18      265.65      269.89     12.36 o 
   1   2  18        8.24        9.75      2.01 o 
   2   2  18        1.44        0.06      1.20 o 
   3   2  18      213.95      222.96      5.69 o 
   4   2  18       38.21       41.14      2.67 o 
   5   2  18        5.27        7.86      1.39 o 
   6   2  18       17.40       18.85      3.60 o 
   7   2  18       24.52       18.31      3.37 o 
  -2   3  18        3.88        3.03      1.83 o 
  -1   3  18       33.97       30.11      5.35 o 
   0   3  18       99.50       92.93      4.84 o 
   1   3  18        0.84        3.30      2.61 o 
   2   3  18       13.73       14.33      2.83 o 
   3   3  18       21.87       17.78      2.65 o 
   4   3  18      103.03      118.21      4.54 o 
   5   3  18        6.40        6.58      1.45 o 
   6   3  18        1.47        2.74      1.26 o 
   7   3  18       88.21       96.07      6.50 o 
  -2   4  18       46.01       44.94      4.68 o 
  -1   4  18       11.21       13.46      2.69 o 
   0   4  18      232.78      227.00     14.82 o 
   1   4  18        4.43        3.91      2.01 o 
   2   4  18        0.73        0.59      2.86 o 
   3   4  18       18.17       21.41      3.05 o 
   4   4  18      248.25      247.63      6.41 o 
   5   4  18        3.03        2.87      1.20 o 
   6   4  18       14.16       14.77      2.01 o 
   7   4  18       70.81       82.92      5.82 o 
  -1   5  18        0.31        0.39      1.79 o 
   0   5  18       58.81       56.44      4.75 o 
   1   5  18       23.48       25.03      7.54 o 
   2   5  18       29.40       30.15      3.24 o 
   3   5  18       16.11       18.61      3.42 o 
   4   5  18       11.47       13.36      2.08 o 
   5   5  18      146.83      147.70      5.07 o 
   6   5  18        5.52        5.42      2.32 o 
   7   5  18       79.47      100.09      6.61 o 
   8   5  18       88.11       83.47      4.55 o 
  -1   6  18       25.40       24.36      4.06 o 
   0   6  18        2.22        1.64      3.13 o 
   1   6  18        4.80        5.18      4.16 o 
   2   6  18       33.21       30.86      3.62 o 
   3   6  18       56.02       48.81      4.45 o 
   4   6  18      133.44      134.19      5.75 o 
   5   6  18        2.62        3.94      1.53 o 
   6   6  18       18.08       14.03      2.27 o 
   7   6  18       61.69       81.79      7.70 o 
  -1   7  18        4.49        3.87      2.43 o 
   0   7  18      253.09      277.20      9.81 o 
   1   7  18       53.26       57.83      5.06 o 
   2   7  18        0.01       -2.13      2.45 o 
   3   7  18        3.44        1.43      1.65 o 
   4   7  18       11.18        7.57      2.38 o 
   5   7  18       35.70       38.38      8.01 o 
   6   7  18        1.60        0.34      2.46 o 
   7   7  18        0.65        1.08      1.81 o 
   0   8  18       32.55       29.76      4.12 o 
   1   8  18       49.83       61.62      9.10 o 
   2   8  18       15.11       14.00      2.81 o 
   3   8  18      118.42      124.62      6.23 o 
   4   8  18        0.33       -1.70      1.70 o 
   5   8  18      131.37      123.60     17.71 o 
   6   8  18        1.06        0.07      1.45 o 
   7   8  18       50.65       48.98      4.59 o 
   1   9  18        4.79        7.67      2.69 o 
   2   9  18       15.23       11.68      2.89 o 
   3   9  18       91.57      101.66      5.93 o 
   4   9  18       85.63       90.51      6.29 o 
   5   9  18        2.27       -0.09      1.82 o 
   6   9  18      138.92      157.79      9.94 o 
   3  10  18        5.44        3.90      4.17 o 
   4  10  18       18.71       13.47      3.17 o 
   5  10  18      177.85      187.30      8.21 o 
   1   0  19       31.62       36.26      6.69 o 
   2   0  19       53.56       57.05      3.18 o 
   3   0  19       25.13       25.40      2.30 o 
   4   0  19        3.87        6.79      1.29 o 
   1   1  19       54.88       54.19      3.56 o 
   2   1  19        0.68       -0.01      1.53 o 
   3   1  19       24.08       21.88      4.17 o 
   4   1  19       58.32       66.61      5.78 o 
   5   1  19      179.33      199.09      5.15 o 
   0   2  19       69.13       72.51      4.20 o 
   1   2  19        4.78        3.36      1.55 o 
   2   2  19        4.29        2.79      2.54 o 
   3   2  19       17.14       23.69      4.66 o 
   4   2  19      114.88      122.60      4.52 o 
   5   2  19      212.86      240.29     13.45 o 
   0   3  19      136.29      137.74      9.74 o 
   1   3  19        9.54        8.88      1.93 o 
   2   3  19      188.36      206.49      6.81 o 
   3   3  19       59.86       62.91      4.17 o 
   4   3  19       60.17       61.48      3.85 o 
   5   3  19       26.28       29.01      2.78 o 
   6   3  19        0.09        1.76      1.28 o 
   0   4  19        7.39        6.48      2.13 o 
   1   4  19        3.41        0.77      1.41 o 
   2   4  19      241.53      266.68      8.09 o 
   3   4  19       54.61       45.62      3.79 o 
   4   4  19       68.00       75.04      4.03 o 
   5   4  19      109.68       99.95     10.36 o 
   6   4  19        0.60        2.34      1.39 o 
   0   5  19      200.79      204.86      7.97 o 
   1   5  19      289.25      335.61     10.10 o 
   2   5  19       70.88       67.29      4.22 o 
   3   5  19       72.33       78.88     11.46 o 
   4   5  19      118.99      118.94      8.83 o 
   5   5  19        2.66        2.64      1.59 o 
   6   5  19       88.62       93.80      6.18 o 
   1   6  19        2.89        5.81      2.13 o 
   2   6  19        3.74        2.74      2.00 o 
   3   6  19       16.29       12.87      5.69 o 
   4   6  19      184.11      191.77      7.04 o 
   5   6  19        0.31       -2.23      2.23 o 
   6   6  19      117.33      129.38      7.13 o 
   2   7  19       79.71       94.99     10.47 o 
   3   7  19       42.11       40.96      4.32 o 
   4   7  19        5.78        4.80      2.11 o 
   5   7  19        1.27       -1.15      4.61 o 
   3   8  19        1.34        2.37      1.93 o 
   4   8  19       22.27       24.79      4.97 o 
                                                 
